# Supplementary material for: An innovative pyroptosis-related long-noncoding-RNA signature predicts the prognosis of gastric cancer via affecting immune cell infiltration landscape
Source: Pathol Oncol Res. 2022 Dec 7;28:1610712. doi: 10.3389/pore.2022.1610712 (PMC9767988; doi:10.3389/pore.2022.1610712)
Supplement: Supplementary file 1 [file DataSheet4.xlsx]

## Sheet: Sheet1
Clinical and pathological features as well as riskScore in GSE62254
Samples	futime	fustat	Gender	Age	T	N	M	Stage	RiskScore
GSM1523727	7.39417	0	Male	67	T2	N1	M0	II	0.204798
GSM1523728	7.3525	0	Female	68	T2	N1	M0	II	0.38965
GSM1523729	7.3525	0	Female	42	T2	N1	M0	II	0.229385
GSM1523744	8.80833	0	Male	69	T2	N1	M0	II	0.258553
GSM1523745	8.79417	0	Male	68	T3	N2	M0	III	0.54871
GSM1523746	2.125	1	Male	56	T2	N1	M0	II	1.20199
GSM1523747	0.725	1	Male	60	T2	N2	M0	III	2.61132
GSM1523748	8.74417	0	Female	68	T3	N1	M0	III	0.706432
GSM1523765	1.18333	1	Female	52	T3	N2	M0	III	0.312653
GSM1523768	2.01917	1	Male	52	T2	N2	M0	III	1.25639
GSM1523769	1.14417	1	Female	71	T3	N3	M0	IV	1.3865
GSM1523770	1.83917	1	Male	63	T2	N1	M0	II	1.22707
GSM1523771	1.05583	1	Female	62	T4	N2	M1	IV	2.47238
GSM1523772	0.835833	1	Female	58	T3	N1	M1	IV	3.10557
GSM1523773	0.360833	1	Female	75	T3	N3	M0	IV	4.157
GSM1523774	8.14167	0	Male	56	T2	N2	M0	III	1.85061
GSM1523775	8.13333	0	Female	77	T2	N1	M0	II	0.241324
GSM1523776	8.1225	0	Male	48	T2	N1	M0	II	0.322623
GSM1523777	7.74417	0	Male	60	T2	N3	M0	IV	1.04958
GSM1523778	7.71917	0	Female	56	T3	N2	M0	III	0.635594
GSM1523779	7.71667	0	Female	77	T3	N2	M0	III	0.475525
GSM1523780	1.36667	1	Female	84	T4	N1	M0	IV	0.759091
GSM1523781	0.244167	1	Female	37	T2	N3	M0	IV	1.39105
GSM1523782	0.366667	1	Male	63	T2	N3	M0	IV	0.746365
GSM1523783	7.66083	0	Female	55	T2	N2	M0	III	1.07764
GSM1523784	7.60833	0	Female	44	T2	N2	M0	III	1.48274
GSM1523785	0.980833	1	Female	60	T2	N1	M0	II	0.753877
GSM1523786	2.3725	1	Female	44	T2	N3	M1	IV	1.24567
GSM1523787	7.46917	0	Female	57	T2	N3	M0	IV	0.6169
GSM1523788	0.689167	1	Female	42	T2	N3	M1	IV	2.14473
GSM1523789	0.983333	1	Male	69	T2	N3	M1	IV	2.48863
GSM1523790	6.74417	0	Male	62	T2	N1	M0	II	0.401662
GSM1523791	6.76083	0	Male	60	T2	N0	M0	I	0.14743
GSM1523792	6.73333	0	Male	55	T2	N0	M0	I	0.982067
GSM1523793	6.7275	0	Female	82	T2	N1	M0	II	1.14535
GSM1523794	2.25	1	Male	67	T2	N3	M0	IV	0.3972
GSM1523795	6.6725	0	Male	70	T2	N0	M0	I	0.956383
GSM1523796	4.8025	1	Male	53	T3	N1	M0	III	1.61322
GSM1523797	2.35583	1	Male	63	T3	N2	M0	III	0.619898
GSM1523798	5.1525	1	Male	84	T2	N1	M0	II	1.00956
GSM1523799	6.45833	0	Male	81	T2	N1	M0	II	1.82312
GSM1523800	6.41083	0	Male	73	T2	N2	M0	III	0.31925
GSM1523801	6.41083	0	Male	74	T2	N1	M0	II	0.136616
GSM1523802	6.3975	0	Female	70	T2	N1	M0	II	1.18728
GSM1523803	0.589167	1	Female	72	T3	N3	M0	IV	0.813702
GSM1523804	6.39167	0	Female	37	T3	N1	M0	III	0.639657
GSM1523805	0.3725	1	Female	72	T3	N2	M0	III	3.2361
GSM1523806	1.05833	1	Male	68	T3	N2	M0	III	0.991873
GSM1523807	6.14417	0	Female	70	T2	N1	M0	II	1.22741
GSM1523808	6.125	0	Male	56	T3	N1	M0	III	1.14237
GSM1523809	6.11917	0	Male	77	T2	N1	M0	II	1.05917
GSM1523810	6.08917	0	Male	66	T2	N0	M0	I	0.321168
GSM1523811	6.0725	0	Female	80	T2	N0	M0	I	0.498109
GSM1523812	6.06917	0	Male	62	T3	N1	M0	III	1.55394
GSM1523813	6.06917	0	Male	70	T3	N1	M0	III	0.297769
GSM1523814	6.06083	0	Male	68	T2	N1	M0	II	1.78886
GSM1523815	2.0975	1	Male	64	T2	N2	M0	III	0.800727
GSM1523816	6.00583	0	Male	66	T2	N1	M0	II	0.699883
GSM1523817	0.519167	1	Male	73	T3	N3	M0	IV	1.68182
GSM1523818	0.819167	1	Female	66	T3	N3	M0	IV	0.477478
GSM1523819	0.841667	1	Female	77	T4	N1	M0	IV	2.08011
GSM1523820	1.975	1	Male	64	T3	N1	M0	III	1.18771
GSM1523821	5.925	0	Male	64	T4	N1	M0	IV	0.139773
GSM1523822	5.91417	0	Male	66	T2	N0	M0	I	1.07627
GSM1523823	5.90833	0	Female	64	T2	N2	M0	III	0.520831
GSM1523824	5.88917	0	Male	64	T2	N1	M0	II	0.318298
GSM1523825	0.333333	1	Male	69	T3	N2	M0	III	2.00666
GSM1523826	0.225	1	Male	74	T3	N1	M0	III	0.900919
GSM1523827	5.83583	0	Female	36	T3	N1	M0	III	2.01942
GSM1523828	0.489167	1	Male	72	T3	N3	M0	IV	1.58485
GSM1523829	5.81917	0	Male	68	T2	N0	M0	II	0.845333
GSM1523830	4.4525	1	Male	59	T2	N1	M0	II	0.111168
GSM1523831	2.575	1	Male	68	T2	N1	M1	IV	1.32884
GSM1523832	1.4725	1	Male	62	T2	N2	M0	III	1.7723
GSM1523833	0.739167	1	Male	65	T3	N3	M0	IV	1.16371
GSM1523834	3.71417	1	Female	66	T3	N1	M0	III	1.21972
GSM1523835	5.775	0	Male	54	T2	N1	M0	II	4.21768
GSM1523836	5.76917	0	Male	56	T3	N1	M0	III	1.05739
GSM1523837	2.23583	1	Male	70	T2	N0	M0	I	0.764966
GSM1523838	0.860833	1	Male	65	T3	N2	M0	III	1.06408
GSM1523839	5.76083	0	Male	57	T3	N2	M0	III	1.22058
GSM1523840	1.9025	1	Male	78	T2	N1	M0	II	3.0817
GSM1523841	3.50583	1	Male	65	T2	N1	M0	II	1.29953
GSM1523842	4.06083	1	Male	70	T2	N1	M0	II	1.05217
GSM1523843	2.15583	1	Female	65	T4	N2	M1	IV	0.888758
GSM1523844	5.74167	0	Male	54	T3	N2	M0	III	3.20799
GSM1523845	0.805833	1	Female	77	T3	N3	M0	IV	2.01226
GSM1523846	5.6975	0	Male	63	T2	N2	M0	III	1.24055
GSM1523847	5.6775	0	Female	31	T2	N1	M0	II	0.665229
GSM1523848	5.6775	0	Male	68	T3	N1	M0	III	0.919419
GSM1523849	2.33583	1	Male	65	T3	N1	M0	III	1.93492
GSM1523850	3.03333	1	Male	38	T4	N2	M0	IV	1.44753
GSM1523851	5.6025	0	Female	77	T2	N0	M0	I	0.258924
GSM1523852	2.58333	1	Male	55	T3	N1	M0	III	0.395175
GSM1523853	5.56083	0	Male	68	T2	N0	M0	I	1.11413
GSM1523854	5.56083	0	Male	69	T2	N1	M0	II	0.579797
GSM1523855	1.8275	1	Male	77	T2	N2	M0	III	0.757387
GSM1523856	5.51667	0	Female	51	T2	N1	M0	II	0.263873
GSM1523857	1.2025	1	Female	75	T3	N2	M0	III	5.91391
GSM1523858	1.425	1	Female	42	T2	N0	M0	I	4.14256
GSM1523859	4.4275	0	Male	67	T2	N1	M0	II	0.695234
GSM1523860	3.51667	1	Male	66	T2	N0	M0	I	0.27215
GSM1523861	5.4	0	Male	64	T2	N0	M0	I	0.440148
GSM1523862	1.75	1	Male	41	T3	N3	M0	IV	2.7358
GSM1523863	5.38083	0	Female	64	T2	N0	M0	I	0.725161
GSM1523864	5.33083	0	Male	52	T2	N0	M0	I	0.496638
GSM1523865	5.30833	0	Male	70	T2	N1	M0	II	1.43967
GSM1523866	0.364167	1	Female	86	T3	N2	M1	IV	6.36756
GSM1523867	2.7725	1	Male	54	T2	N2	M0	III	1.08069
GSM1523868	5.2725	0	Male	62	T3	N2	M0	III	1.09963
GSM1523869	5.21083	0	Female	67	T2	N1	M0	II	0.449398
GSM1523870	5.20583	0	Male	75	T2	N1	M0	II	0.162288
GSM1523871	5.1975	0	Female	70	T2	N1	M0	II	0.434456
GSM1523872	1.2525	1	Female	61	T4	N3	M1	IV	1.49907
GSM1523873	2.0025	1	Male	57	T2	N2	M1	IV	0.71568
GSM1523874	5.175	0	Female	72	T2	N0	M0	I	0.769129
GSM1523875	0.705833	1	Male	79	T2	N1	M0	II	2.6698
GSM1523876	5.15833	0	Male	76	T2	N0	M0	I	0.328962
GSM1523877	1.09167	1	Male	65	T2	N2	M0	III	1.776
GSM1523878	5.15583	0	Male	56	T2	N1	M0	II	1.14315
GSM1523879	5.0975	0	Male	63	T3	N3	M0	IV	1.29611
GSM1523880	5.08083	0	Female	54	T2	N0	M0	I	0.656497
GSM1523881	1.24167	1	Male	74	T2	N2	M0	III	2.50699
GSM1523882	5.05833	0	Male	36	T2	N2	M0	III	0.608349
GSM1523883	3.29417	1	Male	77	T2	N1	M0	II	1.04047
GSM1523884	5.03583	0	Male	50	T3	N1	M0	III	0.567657
GSM1523885	5.01917	0	Female	53	T2	N0	M0	I	0.283483
GSM1523886	0.466667	1	Male	49	T3	N3	M0	IV	2.85089
GSM1523887	5.01667	0	Male	46	T2	N0	M0	I	0.153707
GSM1523888	4.99167	0	Male	52	T2	N0	M0	I	0.305749
GSM1523889	4.9725	0	Male	74	T2	N0	M0	I	0.585025
GSM1523890	4.96417	0	Female	33	T3	N2	M0	III	1.24504
GSM1523891	4.96417	0	Female	53	T2	N0	M0	I	0.65874
GSM1523892	4.95583	0	Male	59	T2	N0	M0	I	0.149362
GSM1523893	1.675	1	Male	74	T2	N0	M0	I	0.373854
GSM1523894	2.98083	1	Male	56	T2	N0	M0	I	0.841892
GSM1523895	4.91917	0	Male	66	T2	N0	M0	I	0.769978
GSM1523896	2.33583	1	Male	51	T2	N1	M0	II	1.13891
GSM1523897	4.90583	0	Female	78	T2	N0	M0	I	0.936129
GSM1523898	4.9025	0	Male	60	T2	N0	M0	I	0.147393
GSM1523899	4.83917	0	Female	60	T2	N1	M0	II	0.857429
GSM1523901	4.78917	0	Female	65	T2	N0	M0	I	0.106938
GSM1523903	3.31667	1	Male	60	T4	N0	M0	III	0.740979
GSM1523904	4.61417	0	Male	56	T2	N3	M0	IV	0.673602
GSM1523905	4.60833	0	Male	66	T2	N1	M0	II	0.313403
GSM1523906	4.60833	0	Male	53	T2	N0	M0	I	0.919245
GSM1523908	4.58917	0	Female	44	T4	N3	M0	IV	0.858837
GSM1523909	4.54417	0	Male	74	T2	N1	M0	II	0.524109
GSM1523910	4.5275	0	Male	53	T3	N1	M0	III	0.122695
GSM1523911	1.81917	1	Female	72	T3	N3	M0	IV	0.966625
GSM1523918	2.34417	1	Male	62	T3	N2	M0	III	2.52758
GSM1523919	7.00833	0	Male	64	T4	N1	M0	IV	1.25669
GSM1523920	0.7775	1	Male	44	T3	N0	M0	II	1.43334
GSM1523921	6.94167	0	Male	42	T2	N1	M0	II	0.464109
GSM1523922	1.96667	1	Male	65	T2	N1	M0	II	1.9259
GSM1523923	2.2	1	Male	59	T2	N1	M0	II	0.716353
GSM1523924	6.85	0	Male	52	T2	N1	M0	II	0.737079
GSM1523925	0.525	1	Female	59	T2	N1	M0	II	1.62342
GSM1523927	6.73083	0	Male	46	T2	N1	M0	II	0.370759
GSM1523928	4.51083	1	Male	69	T2	N1	M0	II	1.58614
GSM1523929	7.36083	0	Female	67	T2	N2	M0	III	0.567177
GSM1523930	6.54417	0	Male	51	T2	N1	M0	II	0.809249
GSM1523931	6.46667	0	Female	61	T2	N1	M0	II	1.15182
GSM1523932	1.05583	1	Female	66	T2	N1	M0	II	0.888556
GSM1523933	6.2725	0	Male	74	T2	N1	M0	II	1.40424
GSM1523934	1.06667	1	Male	70	T3	N3	M0	IV	4.05535
GSM1523935	7.28333	0	Male	64	T3	N0	M0	II	1.81064
GSM1523936	1.46417	1	Male	70	T2	N1	M0	II	1.20952
GSM1523937	1.63917	1	Male	81	T2	N1	M0	II	2.17368
GSM1523938	0.480833	1	Female	53	T3	N3	M0	IV	5.90782
GSM1523939	0.935833	1	Female	28	T3	N3	M0	IV	1.98297
GSM1523940	1.66917	1	Male	69	T3	N3	M0	IV	0.768882
GSM1523941	0.3775	1	Male	70	T2	N3	M0	IV	2.05248
GSM1523943	0.460833	1	Female	72	T3	N2	M1	IV	0.597179
GSM1523944	5.8025	0	Male	71	T2	N2	M0	III	0.484258
GSM1523945	1.46083	1	Male	53	T4	N3	M0	IV	0.810596
GSM1523946	5.74417	0	Male	50	T2	N2	M0	III	1.13296
GSM1523947	5.7025	0	Female	74	T3	N0	M0	II	0.248609
GSM1523948	2.28917	1	Male	52	T3	N3	M0	IV	1.30025
GSM1523949	0.841667	1	Female	51	T3	N2	M1	IV	2.28801
GSM1523950	5.68333	0	Male	57	T2	N3	M0	IV	0.505285
GSM1523951	4.41917	1	Male	66	T4	N2	M1	IV	1.80998
GSM1523952	8.40583	0	Female	54	T2	N1	M0	II	1.02308
GSM1523953	7.06417	0	Male	70	T2	N2	M0	III	1.0491
GSM1523954	8.40583	0	Male	62	T2	N1	M0	II	0.186456
GSM1523955	2.86417	1	Male	49	T2	N2	M0	III	1.12828
GSM1523956	2.59417	1	Male	76	T2	N1	M0	II	1.40762
GSM1523957	8.38583	0	Female	37	T2	N1	M0	II	1.02189
GSM1523958	8.3525	0	Male	56	T2	N1	M0	II	1.46071
GSM1523959	1.4525	1	Male	54	T2	N3	M0	IV	1.40425
GSM1523960	8.25	0	Female	70	T2	N1	M0	II	1.64103
GSM1523961	0.791667	1	Male	63	T2	N1	M0	II	1.91838
GSM1523962	1.6775	1	Male	48	T3	N2	M0	III	1.93126
GSM1523963	3.81417	1	Female	69	T2	N1	M0	II	1.83349
GSM1523964	8.21083	0	Male	61	T2	N1	M0	II	0.662979
GSM1523965	0.955833	1	Male	52	T3	N3	M0	IV	1.92679
GSM1523966	4.31667	1	Male	35	T2	N3	M0	IV	1.0514
GSM1523967	8.20583	0	Male	52	T2	N2	M0	III	1.77217
GSM1523968	3.76417	1	Female	44	T3	N0	M1	IV	4.67687
GSM1523969	1.49167	1	Male	69	T3	N1	M0	III	0.936932
GSM1523970	1.30833	1	Female	77	T2	N1	M0	II	1.6895
GSM1523971	1.10833	1	Female	45	T3	N1	M0	III	2.2008
GSM1523972	0.541667	1	Male	70	T2	N1	M1	IV	3.88988
GSM1523973	7.2725	0	Male	62	T2	N2	M0	III	1.29393
GSM1523974	8.18583	0	Male	61	T2	N1	M0	II	0.962569
GSM1523975	0.6	1	Male	67	T3	N1	M0	III	2.64554
GSM1523976	4.66667	1	Male	69	T2	N2	M0	III	1.56522
GSM1523977	0.0833333	1	Male	63	T2	N1	M0	II	1.70662
GSM1523978	1.3525	1	Female	67	T2	N3	M0	IV	2.44337
GSM1523979	0.785833	1	Male	78	T3	N2	M0	III	0.206898
GSM1523980	0.558333	1	Female	77	T3	N2	M0	III	2.14972
GSM1523981	8.1	0	Male	51	T2	N1	M0	II	1.692
GSM1523982	0.725	1	Male	56	T3	N2	M1	IV	2.47553
GSM1523983	0.841667	1	Male	61	T2	N2	M0	III	2.96258
GSM1523984	8.08083	0	Male	57	T2	N1	M0	II	2.5071
GSM1523985	6.46083	1	Male	70	T2	N2	M0	III	1.59706
GSM1523986	7.23333	0	Male	72	T3	N2	M0	III	0.890509
GSM1523987	1.5225	1	Female	30	T3	N2	M0	III	2.21934
GSM1523988	1.23583	1	Male	65	T2	N2	M0	III	6.07344
GSM1523989	7.225	0	Male	46	T3	N3	M0	IV	1.94035
GSM1523990	1.18083	1	Male	40	T2	N2	M0	III	3.66417
GSM1523991	7.93333	0	Female	63	T2	N1	M0	II	1.37805
GSM1523992	1.6775	1	Female	70	T3	N3	M0	IV	0.66051
GSM1523993	5.6775	1	Male	69	T2	N2	M0	III	1.30508
GSM1523994	7.1975	0	Male	63	T2	N2	M0	III	0.621667
GSM1523995	0.530833	1	Male	82	T2	N2	M0	III	1.40436
GSM1523996	2.93333	1	Female	75	T2	N1	M0	II	1.25381
GSM1523997	2.1	1	Female	72	T4	N3	M0	IV	1.07082
GSM1523998	1.76917	1	Male	59	T2	N2	M0	III	1.44314
GSM1523999	7.8225	0	Male	66	T2	N1	M0	II	1.03644
GSM1524000	7.8225	0	Female	69	T3	N2	M0	III	0.496888
GSM1524001	7.8025	0	Male	58	T2	N1	M0	II	2.05773
GSM1524002	7.1775	0	Male	64	T3	N2	M0	III	0.374973
GSM1524003	7.16083	0	Female	60	T2	N2	M0	III	0.169005
GSM1524004	0.494167	1	Male	58	T4	N3	M1	IV	1.10497
GSM1524005	0.789167	1	Male	71	T2	N3	M1	IV	1.93506
GSM1524006	2.18917	1	Female	41	T2	N2	M0	III	3.54949
GSM1524007	0.864167	1	Female	48	T3	N1	M1	IV	2.36898
GSM1524008	0.9025	1	Male	39	T3	N3	M0	IV	2.82924
GSM1524009	5.41667	1	Female	60	T2	N2	M0	III	1.49483
GSM1524010	1.64167	1	Female	73	T2	N2	M0	III	2.06192
GSM1524011	7.51667	0	Female	63	T2	N1	M0	II	0.59708
GSM1524012	7.1025	0	Male	64	T3	N1	M0	III	0.750036
GSM1524013	7.49167	0	Male	63	T2	N1	M0	II	1.0733
GSM1524014	0.944167	1	Female	66	T4	N3	M1	IV	1.74415
GSM1524015	2.0725	1	Male	61	T4	N1	M0	IV	3.04897
GSM1524016	2.31667	1	Male	24	T3	N3	M1	IV	1.70508
GSM1524017	7.08583	0	Male	67	T2	N2	M0	III	0.597004
GSM1524018	7.06417	0	Male	64	T3	N1	M0	III	0.569688
GSM1524019	0.694167	1	Male	70	T3	N3	M0	IV	1.65702
GSM1524020	7.025	0	Male	51	T2	N2	M0	III	0.686071
GSM1524021	1.0775	1	Female	56	T3	N1	M0	III	3.86164
GSM1524022	0.669167	1	Female	65	T3	N3	M0	IV	2.74945
GSM1524023	6.98583	0	Female	77	T4	N2	M0	IV	0.95035
GSM1524024	7.4525	1	Male	61	T3	N2	M0	III	1.28738
GSM1524025	6.81917	1	Male	71	T2	N2	M0	III	0.840644
GSM1524026	6.96667	0	Female	52	T3	N1	M0	III	2.72426
GSM1524027	4.975	1	Male	61	T3	N2	M0	III	1.34344
GSM1524028	3.975	1	Male	72	T2	N2	M0	III	1.62937
GSM1524029	2.59167	1	Female	50	T4	N3	M0	IV	4.01267
GSM1524030	2.61083	1	Female	46	T3	N1	M0	III	6.79793
GSM1524031	6.83333	0	Male	55	T2	N3	M0	IV	0.594959
GSM1524032	6.43333	1	Female	70	T4	N1	M0	IV	0.467424
GSM1524033	6.73583	0	Female	67	T2	N2	M1	IV	4.64077
GSM1524034	3.6725	1	Male	65	T3	N1	M0	III	0.906852
GSM1524035	6.69167	0	Female	64	T3	N3	M0	IV	2.61023
GSM1524036	6.66083	0	Male	70	T3	N1	M0	III	0.338125
GSM1524037	1.9525	1	Male	72	T3	N2	M0	III	0.914082
GSM1524038	0.719167	1	Male	74	T2	N3	M1	IV	1.74104
GSM1524039	1.00583	1	Male	72	T3	N2	M0	III	0.684078
GSM1524040	3.01417	1	Female	55	T3	N3	M0	IV	0.412001
GSM1524041	6.44417	0	Male	56	T2	N3	M1	IV	0.512204
GSM1524042	0.9025	1	Female	62	T2	N2	M0	III	2.27132
GSM1524043	1.4025	1	Male	60	T2	N2	M1	IV	1.27951
GSM1524044	1.90583	1	Male	80	T2	N1	M1	IV	1.35352
GSM1524045	7.4275	0	Male	33	T2	N1	M0	II	1.10345
GSM1524046	7.33583	0	Female	59	T2	N1	M0	II	1.79754
GSM1524047	5.8225	0	Male	74	T2	N1	M0	II	0.938019
GSM1524048	3.9	1	Male	67	T2	N1	M0	II	0.422834
GSM1524049	7.31667	0	Male	62	T2	N1	M0	II	0.901894
GSM1524050	4.76083	1	Male	66	T2	N1	M0	II	1.26988
GSM1524051	7.2725	0	Female	51	T2	N1	M0	II	0.690384
GSM1524052	1.0975	1	Male	74	T2	N1	M0	II	1.22573
GSM1524053	7.24417	0	Male	61	T2	N1	M0	II	0.620151
GSM1524054	7.21417	0	Male	72	T2	N1	M0	II	0.152762
GSM1524055	3.16083	1	Male	54	T2	N1	M0	II	1.48573
GSM1524056	1.18083	1	Male	71	T2	N1	M0	II	1.05638
GSM1524057	1.3275	1	Male	80	T4	N0	M0	IV	3.44193
GSM1524058	7.1225	0	Female	56	T2	N1	M0	II	1.54957
GSM1524059	7.1	0	Male	58	T3	N0	M0	II	0.976548
GSM1524060	7.06917	0	Male	56	T2	N1	M0	II	0.859639
GSM1524061	7.05	0	Male	77	T2	N1	M0	II	0.645153
GSM1524062	5.85	1	Female	40	T3	N1	M0	III	2.47753
GSM1524068	7.73917	0	Female	71	T2	N1	M0	II	0.210685
GSM1524069	7.13333	1	Male	63	T2	N1	M0	II	0.189172
GSM1524070	7.63583	0	Male	58	T2	N1	M0	II	1.52464
GSM1524071	7.56417	0	Male	60	T4	N1	M0	III	0.644764
GSM1524072	3.5775	1	Female	43	T3	N2	M1	IV	1.23999
