# Supplementary material for: An innovative pyroptosis-related long-noncoding-RNA signature predicts the prognosis of gastric cancer via affecting immune cell infiltration landscape
Source: Pathol Oncol Res. 2022 Dec 7;28:1610712. doi: 10.3389/pore.2022.1610712 (PMC9767988; doi:10.3389/pore.2022.1610712)
Supplement: Supplementary file 2 [file DataSheet3.xlsx]

## Sheet: sheet1
The expression level of 183 pyroptosis-related lncRNAs
id	C21orf34	CTB-89H12.4	AFAP1-AS	FLJ10038	FLJ35390	FLJ42709	IPW	LOC100499489	LOC283481	LOC284440	LOC339290	LOC344595	LOC404266	LOC440944	LOC572558	LOC642852	LOC645323	LOC728264	LOC729970	MALAT1	MEG3	NBLA00301	NCRNA00094	NCRNA00182	PART1	TUG1	LOC400550	NCRNA00241	LOC643749	NCRNA00201	AL928768.3	RP11-1114A5.4	FAM106A	AL162831.1	RP11-30P6.6	FLJ31306	RP11-877E17.2	FLJ13439	C2orf58	FLJ42627	RP11-3N2.1	RP11-415J8.5	LOC255512	LOC92249	LOC388692	NCRNA00167	HOTAIRM1	C14orf132	C14orf139
GSM1523727	1.08862	1.76191	2.329	1.48709	2.35889	1.41801	1.41437	1.5585	1.42017	1.51466	1.7171	1.12222	1.46191	1.53922	1.37775	1.51166	1.21587	1.73323	1.43506	3.51451	1.85316	1.02777	1.63251	1.89427	1.38541	2.60348	1.84084	1.67953	1.10083	1.83927	1.56439	1.15074	0.829586	1.05944	1.22955	1.26512	0.795152	1.53686	0.86331	1.77701	0.959037	1.26334	1.20017	1.61598	1.46453	1.04115	0.884926	1.65459	1.62944
GSM1523728	1.04742	1.96513	2.41583	1.68295	2.34823	1.68327	1.5421	1.52756	1.46083	1.38924	1.98455	1.26055	1.48958	1.45424	1.49946	1.87703	1.10968	1.75146	1.45826	3.71609	1.77595	1.11066	1.5962	2.08162	1.34021	2.60864	1.46207	1.57279	1.05882	2.15436	1.47772	1.00473	0.926752	1.09531	1.8965	1.24348	0.930929	1.43497	0.839345	1.78749	0.933239	1.2307	1.21269	1.5871	1.58974	1.04011	0.836124	1.82018	1.86383
GSM1523729	1.12641	1.9102	2.27782	1.81306	2.31182	1.78177	1.57739	1.64637	1.38469	1.41689	1.92935	1.24469	1.54063	1.53914	1.54609	1.74494	1.08031	1.67764	1.46249	3.72044	1.85031	1.07467	1.50949	2.35891	1.37846	2.89579	1.75038	1.59376	1.04314	2.20732	1.48796	0.991506	0.861623	1.17368	1.98398	1.42975	0.900186	1.52582	0.869332	1.89522	1.03072	1.22885	1.28099	1.45632	1.47803	0.967577	0.928555	1.93355	1.96919
GSM1523744	1.07643	1.80819	2.73531	1.60344	2.33256	1.60096	1.53067	1.57705	1.34798	1.09689	1.71781	1.26377	1.42319	1.65568	1.43053	1.70358	1.0917	1.63412	1.51412	3.58795	1.7652	1.03998	1.67112	1.85684	1.47105	2.67292	1.6236	1.71325	1.0219	1.84364	1.20413	0.99349	0.966817	0.997581	1.20841	1.08664	0.82362	1.52973	0.805327	1.80998	0.870919	1.2904	1.25271	1.58616	1.46273	1.02226	0.995724	1.55292	1.75983
GSM1523745	1.03619	2.07947	2.30119	1.81293	2.38105	1.74826	1.49599	1.90836	1.43452	1.64448	1.77146	1.40432	1.35849	1.55602	1.50098	1.80087	1.08325	1.61513	1.50362	3.62023	1.78422	1.05016	1.71381	2.19142	1.62483	2.96887	1.76299	1.50715	0.969816	2.28537	1.24235	0.984894	0.845221	1.12127	1.5201	1.39705	0.997326	1.44764	0.75951	1.93247	0.941778	1.27894	1.32327	1.34534	1.57778	1.03273	0.926179	1.92084	1.98784
GSM1523746	1.05012	2.1575	1.66322	1.71558	2.21222	1.55807	2.35191	1.66574	1.762	1.30177	2.14211	1.44202	1.30616	1.80839	1.50944	2.30365	1.22783	1.6179	1.4762	3.63743	2.25752	1.03251	1.6	2.12214	1.53359	3.04736	1.59348	1.58781	1.03563	2.3713	1.8002	0.998044	0.989045	1.09689	1.651	1.31557	1.14837	1.38451	0.797322	1.90256	2.21492	1.24375	1.27065	1.54559	1.48532	0.971561	0.855022	2.04766	2.04034
GSM1523747	1.04197	2.48091	1.57711	1.91986	2.22568	1.56557	1.8486	1.52277	1.93092	1.1057	2.03485	1.45512	1.3491	1.97844	1.32906	2.01379	1.26586	1.61027	1.33664	3.82492	1.84738	1.05445	1.97679	2.32459	1.36679	2.87161	1.67284	1.55598	1.00159	1.88812	1.17995	0.927926	0.861297	1.22153	1.19804	1.40118	0.894394	1.47748	0.787073	1.87931	2.50652	1.29028	1.32738	1.54682	1.51718	1.01619	0.857892	1.56429	1.96123
GSM1523748	1.16055	1.82021	2.39056	1.71325	2.14424	1.92837	1.60749	1.65637	1.47548	1.47123	2.02871	1.36485	1.57172	1.66137	1.42577	1.84401	1.11084	1.66337	1.51828	3.61537	1.82853	1.12899	1.55787	2.0748	1.69618	2.81501	1.934	1.51031	1.12239	1.94581	1.9094	1.01261	0.831561	1.09689	1.79556	1.33883	0.957533	1.4184	0.817083	1.84325	1.13093	1.21752	1.32859	1.54386	1.5172	1.03767	1.08702	2.14138	2.02235
GSM1523768	1.16358	2.09832	2.01882	1.79148	2.24928	1.9316	1.66709	1.6481	1.80632	1.383	1.97233	1.41842	1.47078	1.82726	1.381	2.05404	1.00672	1.68879	1.61145	3.65226	1.78248	1.41353	1.94071	2.28829	1.46352	2.94971	1.76442	1.69646	1.06144	2.08876	1.7255	0.956255	0.868503	1.09033	1.9796	1.54938	1.2087	1.4536	0.765802	1.8369	0.910133	1.2265	1.25699	1.58012	1.50891	0.927216	1.14876	2.17884	2.02536
GSM1523769	1.09536	2.12813	2.29092	1.83915	2.26725	1.90656	1.71707	1.5944	1.43594	1.20575	2.10077	1.28514	1.43716	1.83693	1.60248	1.90325	1.04315	1.68033	1.39496	3.72563	1.87073	1.15957	1.6744	2.38963	1.33237	2.93644	1.85107	1.56235	1.10505	2.35789	2.13739	0.955274	0.861952	1.28062	1.69522	1.69957	1.2408	1.43716	0.840953	1.94525	1.20575	1.23365	1.22571	1.37166	1.61221	0.937729	1.03424	2.17473	2.27996
GSM1523770	1.08625	1.96027	2.42488	1.6101	2.34541	1.76088	1.48588	1.37493	1.34558	1.42002	1.72697	1.46377	1.25609	2.0741	2.03999	1.90083	1.18545	1.63037	1.48731	3.78492	1.84844	1.03453	1.94413	1.84021	1.21795	2.6924	1.48853	1.63923	1.14614	2.28356	1.17343	1.19525	1.04566	1.38701	1.56751	1.5708	0.801065	1.50377	0.781348	1.9731	0.983026	1.26444	1.23962	1.47059	1.61864	1.01413	0.838536	1.43345	1.77495
GSM1523771	1.72222	2.1246	1.88533	1.95435	2.35624	2.37307	2.31626	1.80553	2.18837	1.79045	2.06978	1.44607	2.09466	1.7562	1.50537	1.89035	1.34624	2.00438	2.09442	3.66165	1.82146	2.29853	1.88162	2.30998	2.51268	2.88747	2.04931	1.61817	1.41146	2.32076	1.02234	1.15141	0.897367	1.20499	1.60797	1.72454	1.48879	1.42673	0.852899	1.97027	1.58269	1.03647	1.24541	1.84283	1.49378	0.897972	1.14348	2.76777	2.27992
GSM1523773	1.32919	2.46588	2.22054	1.93643	2.3596	2.31015	2.20866	1.76469	1.69994	1.72255	2.1371	1.45134	1.64296	1.78738	1.84318	1.98432	1.18115	2.23051	2.00588	3.74991	1.92549	2.22758	1.87136	2.76538	2.12908	3.02776	2.10387	1.7592	1.31821	2.55968	2.10419	1.13658	1.06418	1.43915	1.05376	1.95457	1.70633	1.32397	0.878882	2.00286	1.59844	1.12051	1.18569	1.7376	1.89739	0.898122	1.24018	2.95148	2.31237
GSM1523775	0.924329	2.2622	1.76462	1.83138	2.13855	1.52026	1.38283	1.57588	1.36093	1.38469	2.11391	1.19341	1.20619	1.88519	1.50249	2.0139	1.11663	1.58467	1.49213	3.61923	1.77081	1.03227	1.79842	1.88295	1.36509	2.39487	1.7259	1.60771	1.10127	2.25492	1.54391	1.05462	0.980815	1.17071	2.11234	1.52895	0.927948	1.38471	0.734116	1.85237	0.922277	1.18854	1.48669	1.68646	1.58628	1.00644	1.04595	1.84041	1.78125
GSM1523776	1.06446	2.17191	2.16739	1.7906	2.25138	1.31537	1.50678	1.41041	1.39038	1.34729	1.65813	1.22365	1.5767	1.56986	1.53147	1.82944	1.12069	1.60996	1.43803	3.60968	1.8118	1.02493	1.65037	2.18193	1.50699	2.39037	1.58113	1.55733	1.11142	2.54321	1.38315	1.09936	0.966695	1.31278	1.8669	1.34408	0.886595	1.40586	0.7978	1.88596	0.905731	1.21699	1.50671	1.53093	1.45348	1.01355	1.11862	1.61756	2.01491
GSM1523777	1.07998	1.68211	1.57625	1.63366	2.15932	1.69998	1.54762	1.70068	1.34263	1.27197	1.96644	1.21776	1.38016	1.59924	1.54186	1.64379	1.07428	1.6374	1.73336	3.63468	1.76059	0.953762	1.74077	2.41306	1.41308	2.93532	1.73951	1.57185	1.06223	1.90917	1.42646	0.965646	0.839025	1.15264	1.92051	1.34758	0.901296	1.60805	0.816341	1.86168	0.886033	1.24862	1.30456	1.56668	1.43266	0.956734	0.84991	1.68821	1.95469
GSM1523778	1.1543	1.92627	1.92103	1.81517	2.39568	1.8198	1.55715	1.82104	1.49129	1.52361	2.07659	1.33675	1.50638	1.69724	1.52827	1.72119	1.04244	1.53262	1.77556	3.73639	1.77438	1.13287	1.72296	2.39797	1.35491	2.98014	1.79767	1.56051	0.999705	2.11786	1.64043	0.974016	0.882378	1.21884	2.25355	1.44637	1.19623	1.49135	0.774531	1.83661	1.0614	1.08874	1.25257	1.51123	1.46332	1.01188	1.04828	2.04391	2.07691
GSM1523780	1.18617	2.05505	2.62984	1.72663	2.23816	1.68051	1.51285	1.4958	1.4669	1.34072	2.04335	1.32271	1.47309	1.74738	1.70572	1.88499	1.15135	1.69991	1.52388	3.79927	1.88838	1.32286	1.79923	2.19389	1.30652	2.8372	1.58972	1.48764	1.01734	2.19002	1.15659	0.927692	0.879954	1.18157	1.89918	1.47057	1.03768	1.4804	0.778614	1.79851	0.966848	1.22925	1.25724	1.44325	1.56508	0.969279	0.978406	1.80874	1.88215
GSM1523781	1.14288	1.69688	1.49562	1.74081	2.22537	1.53881	1.62446	1.54118	1.36784	1.30057	2.39793	1.16081	1.33893	1.8386	1.5377	2.01123	1.09209	1.58089	1.37571	3.68565	1.75987	1.06171	1.99389	2.19168	1.38312	2.91013	1.6798	1.61379	1.15715	2.43297	1.16686	0.868092	0.967168	1.19261	2.52406	1.40167	1.35964	1.38147	0.903861	1.88749	0.944423	1.24343	1.30146	1.55304	1.55198	1.05363	0.940763	1.68836	1.7699
GSM1523784	1.09076	2.0478	1.66512	1.74649	2.21738	1.80233	1.60748	1.62722	1.41759	1.48773	2.04115	1.37032	1.32381	1.70331	1.66052	1.86187	0.988655	1.64506	1.45399	3.80016	1.89172	1.02873	1.7683	2.52727	1.64706	2.96635	1.84694	1.5444	1.11499	2.31921	2.07117	1.08041	0.997835	1.31708	1.35578	1.54573	0.970465	1.3426	0.78322	1.93271	1.10154	1.19632	1.16683	1.51012	1.56001	0.966981	0.913597	2.13372	2.09181
GSM1523786	1.1477	1.9617	2.32416	1.7206	2.35594	1.7824	1.81446	1.60383	1.39053	1.38996	2.07554	1.23215	1.48788	1.70477	1.43017	1.85996	1.01047	1.58602	1.55727	3.69066	1.86013	0.893683	1.71297	2.35183	1.58534	2.84752	1.77335	1.54658	0.988781	2.17236	2.43887	0.969283	0.897101	1.15945	1.15277	1.46542	1.02018	1.48203	0.774108	1.87991	1.02542	1.2217	1.24525	1.51582	1.55865	1.00754	0.915281	2.0547	2.11331
GSM1523787	0.997671	2.03503	1.88519	1.91051	2.21751	1.5352	1.41195	1.6324	1.35772	1.20274	1.78468	1.1561	1.44125	1.78587	1.45326	1.65897	1.09573	1.67336	1.57722	3.64679	1.74859	1.10187	1.80698	2.50141	1.73595	2.90071	1.62319	1.50087	1.11547	2.45408	1.61643	1.02723	0.766617	1.19077	2.18374	1.38724	0.859089	1.43501	0.770702	1.9562	0.873797	1.29892	1.38653	1.82008	1.49315	1.01943	0.90106	1.46609	1.76987
GSM1523788	1.47391	2.30677	1.35956	1.82999	2.24184	2.31262	2.07952	1.63161	1.65521	1.54682	2.07845	1.57236	1.41909	1.72142	1.67597	2.01259	1.14339	1.6884	1.62031	3.71566	1.95408	1.19142	1.90431	2.57137	1.34995	2.96121	1.95699	1.63989	1.05557	2.29427	2.34615	0.97503	0.963231	1.25771	1.12242	1.51691	1.54106	1.4371	0.850087	1.87171	1.5147	1.02538	1.15425	1.52231	1.6735	0.832078	0.966323	2.64107	2.49395
GSM1523789	1.12052	2.372	1.64391	1.89365	2.35082	2.02168	1.56394	1.66587	1.34854	1.56707	2.06363	1.36094	1.32719	2.10302	2.20663	1.98557	0.98705	1.60543	1.47137	3.65808	1.89023	1.06592	2.07788	2.89634	1.40306	2.88209	1.91495	1.6273	1.07988	2.58223	1.17722	1.20955	0.929905	1.30517	1.29557	1.73941	1.12474	1.35675	0.79575	1.99001	0.974079	1.13296	1.1169	1.71401	1.71332	0.94698	1.03166	2.03623	2.06067
GSM1523790	1.00211	2.17199	1.26831	1.66123	2.20521	1.635	1.39342	1.52607	1.33596	1.43558	2.17323	1.44389	1.30224	1.63701	1.50013	1.88227	1.0589	1.55175	1.68871	3.78373	1.83794	1.06759	1.73564	2.38086	1.2329	2.54816	1.38305	1.47712	1.05504	2.25404	1.19939	1.13286	0.921066	1.12938	1.09188	1.5526	1.00727	1.4092	0.769251	1.90673	0.789458	1.22429	1.19103	1.74365	1.5755	0.905315	0.968059	1.81423	1.78909
GSM1523792	1.03953	1.93014	2.40607	1.68761	2.07281	1.63627	1.4384	1.54251	1.38829	1.28017	1.99958	1.2217	1.29858	1.72049	1.51793	1.6441	1.16643	1.52774	1.53538	3.4314	1.69446	0.985941	1.77	2.27983	1.53303	2.90748	1.60195	1.48375	0.943306	2.24222	1.89855	0.931188	0.827742	1.20798	2.48832	1.50201	0.882574	1.37293	0.831908	1.80379	0.812022	1.14612	1.20862	1.56973	1.51037	0.9687	0.918824	1.73276	1.91358
GSM1523793	1.06654	2.04142	1.93735	1.59653	2.44422	1.79375	1.54922	1.84611	1.3667	1.3858	2.0649	1.30212	1.4605	1.72373	1.37589	1.69857	1.08457	1.55169	2.06753	3.64166	1.73579	0.933451	2.05524	2.37143	1.36931	2.84628	1.64537	1.5422	1.33501	2.3182	1.9165	0.932478	0.835364	1.18366	1.30051	1.32101	0.926909	1.39917	0.734363	1.88561	1.63286	1.20141	1.35969	1.65224	1.67703	0.870712	0.868686	2.44843	2.16693
GSM1523795	1.07487	2.27266	1.46604	1.66279	2.13301	1.45792	1.47533	1.42736	1.48165	1.26931	1.67458	1.29999	1.43898	1.95858	1.31609	1.83029	1.09893	1.67162	1.5111	3.75266	1.79791	1.03951	1.86711	2.48127	1.38375	3.04272	1.58034	1.54684	1.13722	2.50735	1.37389	1.02181	0.901811	1.15667	1.84893	1.50046	0.995263	1.38727	0.871075	1.81576	1.77715	1.27755	1.15308	1.46894	1.6118	0.981731	0.890664	1.93234	1.94501
GSM1523796	1.25042	1.9818	1.5775	1.8979	2.31665	1.97844	1.9347	1.61	1.53903	1.4659	1.91309	1.4962	1.38606	1.75237	1.72595	2.14209	1.0541	1.71421	1.85892	3.79373	1.955	1.46343	1.87926	2.39732	1.4751	2.88773	1.57061	1.57732	1.01716	2.13808	1.41844	0.959545	0.97526	1.14822	1.12572	1.51251	1.50397	1.36992	0.912323	1.87705	1.25029	1.15336	1.23354	1.52817	1.56919	1.02577	1.03475	2.59788	2.42627
GSM1523797	1.01197	1.66317	2.16538	1.68387	2.22649	1.67117	1.38444	1.76424	1.40851	1.3559	1.91307	1.33786	1.36267	1.50204	1.32805	1.46079	1.15193	1.64286	1.54193	3.60319	1.77541	1.08409	2.02638	1.85346	1.56752	2.84904	1.50486	1.51269	1.10978	1.86236	1.4896	1.00755	0.857026	1.05572	1.32566	1.2336	0.8987	1.43042	0.80615	1.79821	0.9022	1.2157	1.30408	1.44639	1.48487	1.02254	0.870998	1.86837	1.66915
GSM1523799	1.03977	2.02919	1.62009	1.68585	2.14334	1.50288	1.43047	1.52859	1.34004	1.3202	2.35248	1.21825	1.25783	1.77213	1.62362	2.33243	1.03266	1.57712	1.40485	3.76629	1.68031	1.09554	1.87306	2.25189	1.45449	3.02265	1.63509	1.47599	1.03523	2.14896	1.56844	1.07713	0.781576	1.21257	1.12026	1.4961	1.08691	1.48457	0.785676	1.8751	0.942426	1.23699	1.24379	1.80956	1.51211	0.969214	0.894085	1.54485	2.26234
GSM1523801	1.00488	1.77187	1.63775	1.66885	2.28564	1.55847	1.46318	1.65847	1.30194	1.12657	1.79078	1.30541	1.43019	1.64186	1.57365	1.5636	1.14328	1.64119	1.70123	3.64125	1.78929	0.995645	1.6572	1.87605	1.37031	2.55099	1.70019	1.49456	1.10243	1.98978	1.56492	0.953922	0.770054	1.19016	2.23288	1.39384	0.820933	1.35639	0.822881	1.869	0.798934	1.26348	1.30578	1.30056	1.58163	1.06799	0.891788	1.5636	1.98957
GSM1523802	1.04103	2.01202	2.6014	1.56993	2.29762	1.60605	1.51086	1.55561	1.3594	1.36366	1.84161	1.31181	1.35856	1.59328	1.39898	1.55409	1.15601	1.60783	1.54883	3.53412	1.76059	1.09294	1.87577	2.09124	1.52637	2.99021	1.67828	1.54076	1.02832	2.02038	1.69602	1.01703	0.871731	1.05586	1.99357	1.24091	0.910038	1.34707	0.786175	1.73784	0.907322	1.21238	1.31131	1.64522	1.48191	1.0078	0.927613	1.66953	1.80455
GSM1523804	1.11726	1.93345	1.70218	1.74868	2.29569	1.8339	1.6835	1.66295	1.40782	1.4751	2.0008	1.27578	1.43367	1.56519	1.49756	1.71788	1.05358	1.64234	1.43333	3.52062	1.92076	1.02513	1.74981	2.2377	1.55116	2.84681	1.77026	1.52384	1.06965	2.05196	2.5558	0.948283	0.8893	1.12173	1.84608	1.37412	1.09806	1.45737	0.795656	1.80472	0.894529	1.22838	1.21284	1.49889	1.49323	0.915446	0.887664	2.12426	2.29629
GSM1523805	1.12271	2.16186	1.89363	1.7635	2.32629	1.87968	1.63434	1.62021	1.52081	1.49497	2.04687	1.36308	1.38976	1.6419	1.62206	1.86335	1.05481	1.6277	1.51264	3.71138	1.77482	1.078	2.10356	2.31729	1.37961	2.90032	1.80724	1.58862	1.08256	2.24589	2.65347	0.990565	0.81236	1.283	1.053	1.59512	1.09004	1.38006	0.81306	1.79196	1.03601	1.17387	1.15309	1.54092	1.56454	0.97884	1.00182	2.05753	2.09078
GSM1523806	0.995431	1.98754	1.3821	1.84172	2.20056	1.74851	1.6153	1.66973	1.43744	1.28575	1.96916	1.31573	1.40763	1.94797	1.61469	1.46723	1.07046	1.57197	1.53045	3.71912	1.69559	1.04227	1.83149	2.37299	1.4817	2.82648	1.71384	1.58116	1.04174	2.34858	2.27632	1.04274	0.86681	1.33485	1.4657	1.60743	0.88206	1.43268	0.788374	1.91249	0.953854	1.22605	1.44393	1.68013	1.65629	0.995862	0.830794	1.82666	1.86817
GSM1523807	1.05392	1.89558	1.66832	1.72415	2.27883	1.67869	1.51088	1.53926	1.55549	1.36264	1.91755	1.28925	1.31838	1.4894	1.33861	1.96216	1.02411	1.62463	1.4475	3.59738	1.80724	0.972158	2.04056	2.4411	1.32011	2.93317	1.91286	1.56211	1.17861	2.14362	2.07644	1.00574	0.832477	1.11061	2.73639	1.25489	0.981539	1.45989	0.777551	1.84991	1.63133	1.1879	1.13461	1.62477	1.59909	0.977844	0.874504	1.99822	2.20572
GSM1523809	1.08514	1.76297	2.70637	1.625	2.22454	1.54985	1.56672	1.468	1.33075	1.30157	1.79362	1.20064	1.24675	1.66706	1.21105	1.91969	1.00128	1.58928	1.43664	3.39101	1.76916	0.936851	2.2199	1.99653	1.41149	2.64333	1.56334	1.56029	1.08021	1.75037	1.7022	0.929258	0.903466	1.0021	1.35346	1.28236	0.878499	1.48484	0.742494	1.77064	0.885443	1.22846	1.147	1.41175	1.36269	1.00321	0.848662	1.84424	1.98344
GSM1523811	1.00315	1.77389	2.51936	1.59421	2.22875	1.52438	1.55033	1.63756	1.39751	1.36512	2.19694	1.49967	1.4747	1.46228	1.34154	1.86044	1.07444	1.63762	1.62372	3.41767	1.74136	1.04348	1.80481	1.68017	1.51364	2.44498	1.83592	1.52229	1.07545	1.98955	2.02937	0.974449	0.786232	1.0163	1.41121	1.19851	0.89806	1.50959	0.81596	1.75765	1.03274	1.28322	1.23773	1.58885	1.45326	1.01005	0.914904	1.88313	2.05117
GSM1523812	1.14188	2.02891	1.43377	1.77392	2.33814	1.701	1.72326	1.65461	1.49786	1.51614	1.8069	1.32329	1.22283	1.68012	1.52469	1.83368	1.08946	1.60325	1.44441	3.6369	1.91356	1.03411	1.71486	2.41624	1.11719	2.85003	1.76634	1.44687	1.03016	2.3421	2.07937	0.979647	0.947242	1.23064	1.55971	1.36558	0.936443	1.41535	0.824822	1.79733	0.974043	1.23877	1.09772	1.42627	1.54972	0.982077	0.971038	1.93363	2.04577
GSM1523813	1.05729	2.10381	1.45528	1.68754	2.11989	1.77576	1.54505	1.58686	1.32336	1.5083	1.6292	1.35785	1.3986	1.49114	1.37842	1.88735	1.12094	1.68429	1.47204	3.5181	1.8684	1.20659	1.61794	2.06935	1.30742	2.71078	1.93754	1.56526	1.04684	2.16318	1.21186	0.945943	0.957815	1.15167	1.37547	1.49075	1.22438	1.42392	0.756811	1.83688	0.85637	1.22438	1.19432	1.60112	1.52212	0.926393	0.851079	2.12195	1.90274
GSM1523814	1.04851	2.23508	1.55552	1.89205	2.20443	1.46085	1.45085	1.34459	1.4012	1.26288	1.96508	1.39849	1.29827	1.80516	1.56136	2.1359	1.15467	1.59242	1.98995	3.49813	1.70512	1.04418	2.01573	2.2344	1.75341	2.84037	1.59404	1.65967	1.02036	2.28132	1.70148	1.04598	0.892036	0.989932	2.18875	1.39356	1.24103	1.44534	0.768267	1.75198	0.781862	1.15779	1.26146	1.79821	1.48613	0.935959	0.900881	1.7066	2.0789
GSM1523815	1.22451	1.98801	1.40451	1.7119	2.48047	2.01354	1.56675	1.66952	1.32603	1.36586	1.88233	1.40609	1.305	1.55744	1.41287	2.02209	1.11937	1.64752	1.87213	3.72923	1.72711	1.25097	1.62077	2.68157	1.35467	2.8854	1.63511	1.53072	1.34976	2.61123	1.28077	1.08052	0.865878	1.16654	2.00225	1.35255	0.931784	1.37559	1.02876	1.82587	1.45377	1.24074	1.28295	1.63701	1.66829	0.970778	0.848489	1.80851	2.03268
GSM1523816	1.09473	1.85603	2.57292	1.71215	2.20487	1.42738	1.68753	1.52259	1.43541	1.36699	2.03989	1.09331	1.36934	1.53767	1.53767	1.74835	1.1577	1.66639	1.50691	3.46845	1.8193	1.01146	1.80871	2.26951	1.43636	2.87886	1.56972	1.59695	0.957253	2.22427	1.63743	1.06628	0.888687	1.07647	1.97531	1.36038	0.777629	1.37018	0.777629	1.91252	0.906311	1.30373	1.43191	1.60388	1.55897	0.959822	0.823581	1.54138	1.65675
GSM1523817	1.05848	1.71744	1.56935	2.22601	2.5287	1.44493	1.37544	1.62516	1.56026	1.47872	1.92104	1.35754	1.36692	1.96188	2.13846	1.70901	1.92664	1.56713	1.56831	3.68391	1.75927	1.11951	2.08318	2.68743	1.49083	3.01398	1.6362	1.62786	1.46472	2.42456	1.24598	1.3734	1.01139	1.07174	1.05511	1.37531	0.933281	1.53227	0.73652	2.12331	0.928584	1.27134	1.56982	1.46998	1.65582	0.989274	1.18355	1.55758	1.64308
GSM1523820	0.999171	1.74321	1.51522	1.58575	2.4473	1.43722	1.76187	1.73398	1.32403	1.38905	2.09697	1.22179	1.40241	1.55513	1.63238	2.09565	1.07291	1.63498	1.84524	3.54326	1.83618	1.04837	1.8602	2.25167	1.32656	2.83685	1.62557	1.40525	1.03878	2.149	1.38562	0.977243	0.962653	1.12147	2.40641	1.33614	0.947039	1.46493	0.840429	1.86812	0.90189	1.28981	1.19001	1.6425	1.57812	1.03181	0.890656	1.54972	1.78315
GSM1523821	1.03009	1.6282	2.56735	1.7914	2.36012	1.55852	1.49886	1.47281	1.44701	1.32851	1.81869	1.27223	1.35284	1.34586	1.29453	1.88244	1.13736	1.58356	1.37666	3.19837	1.70477	1.05385	1.63641	1.72333	1.35634	2.40687	1.62717	1.64342	1.0178	1.78029	1.89302	0.984396	0.835699	0.996422	2.32915	1.15348	0.835699	1.50711	0.8158	1.87123	0.939201	1.27379	1.39921	1.3665	1.43098	0.996633	0.849611	1.6204	2.06889
GSM1523822	1.0949	1.92981	2.6833	1.73618	2.24418	1.69766	1.44711	1.54263	1.41898	1.29025	1.90224	1.29108	1.54793	1.55634	1.44968	1.84566	1.09567	1.62843	1.6243	3.71419	1.82909	1.0583	1.80021	2.25501	1.27467	2.89505	1.74829	1.66701	1.05709	2.11461	1.30467	1.04812	0.919794	1.10785	1.63806	1.57691	1.00273	1.43327	0.847581	1.85613	0.929998	1.22065	1.19239	1.53799	1.58387	0.953465	0.960576	1.9742	1.98007
GSM1523823	0.998646	2.09458	2.7401	1.8011	2.11223	1.81803	1.41827	1.60941	1.38957	1.34478	1.6031	1.42696	1.2938	1.67076	1.549	1.70717	1.1291	1.61038	1.56471	3.80966	1.91958	1.04452	1.97551	2.21903	1.25709	2.53741	1.51378	1.70893	1.07229	2.40782	1.49496	1.04186	0.927115	1.1757	0.98615	1.5581	0.922558	1.41795	0.771258	1.87729	0.866508	1.23947	1.4661	1.43695	1.52786	0.994755	1.08494	1.65469	1.93421
GSM1523824	1.05399	2.07797	1.67898	1.7118	2.29097	1.63392	1.6364	1.39772	1.51909	1.34519	1.8823	1.32349	1.34068	1.59034	1.79997	1.84904	1.07851	1.66411	1.91905	3.71553	1.85318	1.01096	1.47677	2.53469	1.32968	2.92929	1.74752	1.51541	1.04181	2.44676	1.40956	1.1295	0.83777	1.23756	1.75119	1.58551	0.869132	1.36873	0.834119	1.91838	0.975055	1.19988	1.09062	1.49928	1.70006	0.947344	0.890213	1.63656	2.09714
GSM1523827	1.04619	2.01776	1.55482	1.88936	2.36161	1.75385	1.86206	1.72141	1.56807	1.62334	2.04043	1.31093	1.4112	1.55967	1.4777	1.76932	1.04394	1.62096	1.49758	3.67314	1.81374	1.04035	1.83765	2.24066	1.43994	2.96824	1.85968	1.59886	1.08347	2.12987	2.49608	0.981356	0.88533	1.13297	1.38216	1.63894	1.05916	1.44514	0.763422	1.89308	1.11508	1.20943	1.14435	1.50486	1.59556	0.947341	0.812868	2.10383	2.13229
GSM1523828	1.10991	2.00514	2.09766	1.9357	2.17343	1.90206	1.59863	1.70995	1.51119	1.37624	2.30832	1.4469	1.25012	2.05311	1.4938	1.84481	1.09152	1.73428	1.78496	3.60582	1.87565	1.41737	2.15379	2.5749	1.50017	2.87819	1.72951	1.59382	1.14544	2.28802	1.31698	1.0359	0.870387	1.20162	1.48308	1.60054	1.39804	1.4275	0.811054	1.85436	1.06893	1.18797	1.25531	1.68702	1.55942	0.95734	1.0829	2.10048	2.00891
GSM1523829	1.03933	1.7299	1.51753	1.70973	2.23456	1.62069	1.46658	1.89371	1.42384	1.24031	1.67833	1.33957	1.45515	1.7283	1.29536	1.82102	1.07861	1.59156	1.46435	3.39764	1.69639	1.08808	1.7737	1.91284	1.40533	3.03667	1.73032	1.49793	0.939174	1.67339	1.54092	0.878578	0.782289	1.00173	2.98475	1.30468	0.708777	1.41971	0.955993	1.7071	1.3679	1.23368	1.26477	1.6625	1.53173	0.930185	0.798932	1.75298	1.93376
GSM1523830	1.0347	2.00137	1.39996	1.69137	2.24118	1.41849	1.52645	1.42931	1.36898	1.19308	1.9664	1.35405	1.48356	1.46394	1.5649	1.76582	1.09126	1.6368	1.36295	3.35393	1.83288	1.01756	1.80232	2.15577	1.37813	2.4006	1.59626	1.641	1.06279	2.06948	1.63355	1.00047	0.917944	1.04745	1.54876	1.49247	0.896171	1.4515	0.806476	1.79391	0.973096	1.19754	1.20908	1.49326	1.48378	1.0931	0.782436	1.68593	2.18738
GSM1523831	1.07902	1.97472	1.70056	1.68344	2.15298	1.70657	1.87458	1.54758	1.42885	1.12554	2.11287	1.23911	1.60792	1.44421	1.48918	1.69789	1.05177	1.64895	1.63304	3.71595	1.84468	1.05592	2.15167	1.93596	1.5276	2.90612	1.63635	1.58828	1.08993	2.11747	1.68077	0.997076	0.932921	1.1273	1.31714	1.37267	1.40793	1.37155	0.76973	1.81133	0.893346	1.23735	1.10836	1.48109	1.6025	0.965221	0.863605	1.98046	1.70326
GSM1523832	1.07113	2.04797	1.71967	1.7827	2.32142	1.85942	1.98942	1.83384	1.89104	1.42668	2.6336	1.39732	1.45257	1.65964	1.38482	1.81642	1.09656	1.589	1.65697	3.68817	1.76414	0.932051	2.06722	2.35622	1.37174	3.03592	1.76626	1.56983	1.06689	2.10081	2.47372	0.923761	0.886147	1.0863	1.64959	1.47797	1.19505	1.4066	0.785197	1.87338	1.47937	1.26416	1.43574	1.6851	1.47586	0.898048	0.823064	1.98869	1.9243
GSM1523833	1.00934	2.27476	2.61385	1.7895	2.36687	1.51744	1.38615	1.60655	1.30735	1.46942	2.05083	1.2239	1.27822	1.89829	1.55377	1.66841	1.00127	1.5216	1.28588	3.86344	1.82791	1.04708	1.57186	2.52757	1.48126	2.94612	1.73609	1.56024	1.00673	2.56432	1.42145	1.00972	0.880582	1.44153	1.90071	1.52598	0.919074	1.4859	0.793642	1.96246	0.925198	1.22561	1.36827	1.40876	1.58162	0.910328	0.910478	1.5953	1.74385
GSM1523834	1.15188	2.06552	1.65225	1.84472	2.35329	1.8473	1.84765	1.69412	1.50582	1.49694	2.05324	1.27037	1.57342	1.51942	1.59901	1.74713	1.02786	1.60893	1.61082	3.65426	1.77196	1.12197	1.82624	2.35792	1.33955	2.82964	1.64488	1.58609	1.13255	2.25386	2.5474	1.0543	0.920824	1.26352	2.00106	1.59069	1.12996	1.30105	0.838701	1.89113	0.966807	1.15446	1.2652	1.48995	1.69534	0.959493	0.904681	2.19199	2.29532
GSM1523836	1.28831	2.03079	1.58281	1.66984	2.25735	1.67271	1.68562	1.72684	1.36625	1.52937	1.93492	1.21936	1.36625	1.61276	1.53513	1.76563	1.06234	1.51323	1.48951	3.8068	1.65856	1.01391	1.71891	2.23593	1.40177	2.72206	1.59065	1.60729	1.02068	2.26512	1.39886	0.935756	0.946677	1.25491	1.39069	1.62657	1.12273	1.52684	0.843811	2.0587	1.06416	1.32102	1.14685	1.26268	1.52991	0.932169	0.88066	1.92673	2.06399
GSM1523837	1.01925	1.84486	1.53564	1.93466	2.14498	1.53471	1.41433	1.58759	1.39931	1.48969	2.01696	1.12687	1.33118	1.74621	1.79529	1.89137	1.01087	1.71698	1.55977	3.71047	1.7655	1.07415	1.71317	2.51482	1.35091	3.203	1.61638	1.55935	1.02689	2.21358	1.38657	1.04008	0.875613	1.33488	2.63337	1.58441	0.839181	1.31364	0.791782	1.7992	1.01127	1.17011	1.55292	1.73777	1.68444	1.07853	0.949041	1.59658	1.66621
GSM1523838	1.05097	1.95011	2.54893	1.96033	2.34571	1.85714	1.47976	1.58538	1.37882	1.53844	1.72369	1.85095	1.36121	1.81199	1.66604	1.72635	1.00204	1.62837	1.38819	3.85179	1.7446	1.04929	1.9738	2.09901	1.51371	2.94013	1.58001	1.6683	1.16282	2.17456	1.3711	1.07143	0.923692	1.13624	1.32131	1.4159	1.01341	1.48201	0.854494	1.81105	0.897866	1.24812	1.49606	1.58281	1.64492	0.911211	0.831466	1.53557	2.02466
GSM1523839	1.0179	1.84681	1.91673	1.89609	2.33517	1.82104	1.6094	1.75472	1.45268	1.39717	1.98914	1.34697	1.46717	1.56865	1.54908	1.78919	1.09701	1.62263	1.42195	3.66198	1.82617	0.986999	1.92319	2.24494	1.35708	2.95922	1.76158	1.51173	0.952798	2.20538	2.07166	0.964456	0.936804	1.0829	1.5101	1.35616	1.25039	1.43655	0.747962	1.815	0.975367	1.22633	1.25094	1.54523	1.54555	0.921629	0.886791	1.97627	1.97333
GSM1523842	0.997685	2.07771	2.03127	1.85294	2.22599	1.66593	2.44619	1.68039	1.55047	1.46324	2.11687	1.35336	1.37029	1.89469	1.60388	2.14224	1.0921	1.6698	1.68421	3.695	1.72242	1.02233	1.62034	2.43923	1.51469	3.09121	1.67771	1.56353	1.10081	2.04356	1.98793	0.952876	0.839465	1.23904	2.38584	1.52167	1.30141	1.25324	0.839689	1.78442	1.43216	1.17137	1.48375	1.49324	1.53992	0.959552	0.959914	2.2287	2.26659
GSM1523843	1.02217	1.75842	2.39259	1.65994	2.24034	1.68115	1.59615	1.62104	1.46755	1.40036	1.94799	1.36368	1.38582	1.61076	1.67482	1.58411	1.06393	1.71032	1.61695	3.44799	1.83762	0.944901	1.89681	2.2878	1.59344	2.86238	1.76962	1.53885	1.09943	2.05647	2.10752	0.967035	0.990407	1.06022	1.27706	1.36327	1.09709	1.3952	0.812068	1.82364	1.15635	1.27315	1.22891	1.62253	1.40569	1.00156	0.865507	2.1357	2.23182
GSM1523844	1.13014	2.19471	1.42234	1.83764	2.33556	2.1136	1.47413	1.61372	1.826	1.35799	1.96888	1.51059	1.3949	2.16376	1.87457	2.13672	1.1181	1.73063	1.76481	3.54994	1.84537	1.06832	2.06813	2.46194	1.23501	3.08486	1.64613	1.58602	1.16371	2.19895	1.17479	0.959904	0.880886	1.45494	1.88574	1.62662	1.17479	1.2772	0.859887	1.89288	1.21895	1.08592	1.40172	1.53041	1.63989	0.942511	0.867058	2.41994	1.80034
GSM1523845	1.0151	1.86278	2.12408	1.64611	2.26485	1.56842	2.17818	1.53606	1.42352	1.30244	2.06594	1.29804	1.42536	1.45378	1.38166	1.76335	1.13731	1.51953	1.61905	3.77173	1.80743	1.03738	1.7742	2.09507	1.42338	2.89906	1.55089	1.50205	1.07658	1.8571	1.52887	1.035	0.805241	0.982966	2.07098	1.24382	0.958874	1.44673	0.814769	1.8011	0.932054	1.16433	1.09037	1.63919	1.52053	0.877844	0.899957	1.68459	1.98044
GSM1523846	1.16742	1.8445	1.38117	1.71226	2.29097	1.67951	1.73734	1.7388	1.33226	1.40141	1.82766	1.35012	1.30396	1.70881	1.51706	1.81493	1.07507	1.59092	1.48453	3.78877	1.76244	0.920228	1.86201	2.23257	1.3374	2.81852	1.68094	1.49645	1.15736	2.1404	1.6694	0.945852	0.960611	1.13728	1.29296	1.55099	1.12843	1.49128	0.830578	1.90771	0.934648	1.25275	1.30772	1.3353	1.53405	0.94297	0.873401	2.11357	2.2747
GSM1523847	1.0465	2.18801	2.33029	1.65552	2.23237	1.5897	1.51277	1.58131	1.32604	1.29133	1.93483	1.38756	1.35594	1.98497	1.40205	2.04291	1.09365	1.60342	1.49541	3.75767	1.79568	0.849595	1.78641	2.22042	1.3669	2.40792	1.63318	1.60665	1.05518	2.23397	1.25041	1.00513	0.76597	1.10656	1.27994	1.53639	0.755919	1.4744	0.770186	1.84059	0.887554	1.26496	1.17194	1.3949	1.51116	0.943175	0.902179	1.52735	1.88779
GSM1523848	1.03646	1.87302	1.909	1.83647	2.40128	1.70543	1.73052	1.89326	1.52903	1.34309	2.06845	1.35922	1.38238	1.64531	1.56796	1.96114	1.099	1.62332	1.57129	3.60768	1.72025	1.00852	1.78172	2.2878	1.38798	2.71127	1.63382	1.6193	1.13815	2.19849	2.22328	0.958423	0.972969	1.16744	1.18578	1.51925	1.17806	1.43695	0.770543	1.79565	0.902752	1.21471	1.10187	1.51922	1.60449	0.925445	0.857608	1.94197	2.3998
GSM1523849	1.25431	2.13684	1.48172	1.88722	2.2599	1.97575	2.23424	1.81877	1.89814	1.49399	2.23816	1.35763	1.52075	1.86993	1.6297	2.14788	1.05102	1.7934	1.77271	3.87342	1.92344	2.09241	1.86899	2.63771	1.57822	2.99014	2.01636	1.57781	1.18853	2.33174	1.15998	1.02954	0.946476	1.2463	1.4397	1.56106	1.22653	1.37931	0.82025	2.03787	1.36534	1.23726	1.26829	1.60101	1.72235	0.890977	1.00758	2.37398	1.94425
GSM1523850	1.31336	2.25031	1.94133	1.93836	2.34879	2.0767	1.9691	1.68558	1.58147	1.5004	2.0622	1.38537	1.53484	1.67155	1.74326	1.82401	1.11938	1.73618	1.81488	3.81139	1.8591	2.01051	1.66096	2.64061	1.738	2.97468	2.07283	1.65153	1.22586	2.46294	2.50009	1.06549	1.08148	1.24907	1.15799	1.7282	1.30119	1.36007	0.854548	2.09211	1.40712	1.14105	1.32971	1.63189	1.67209	1.00062	0.98763	2.72402	2.31121
GSM1523852	0.991629	1.59202	1.82277	1.78588	2.34452	1.69695	1.62242	1.67158	1.51616	1.37333	2.0015	1.25884	1.46222	1.3141	1.38848	1.70994	1.01821	1.51881	1.60913	3.62627	1.76674	0.946221	1.72377	1.65582	1.62241	2.81688	1.80984	1.57742	1.00171	1.67902	2.01791	0.961813	0.793814	0.97154	2.15336	1.18919	0.906425	1.48676	0.889027	1.79684	1.08741	1.26881	1.25681	1.39187	1.42531	0.990457	0.828538	1.86684	1.88531
GSM1523853	0.995296	1.66332	1.66351	1.66642	2.27087	1.4914	1.55981	1.75938	1.3507	1.33124	2.13566	1.40819	1.36455	1.48808	1.44134	1.93907	1.08351	1.58673	1.671	3.57064	1.7299	1.00722	2.16385	2.43378	1.4215	2.97731	1.71733	1.51726	1.13729	1.95614	1.79274	0.945697	0.855665	0.886353	1.63494	1.28597	0.896702	1.3812	0.800601	1.8926	0.93413	1.18958	1.26295	1.74097	1.33922	0.96856	0.80561	1.83474	1.82782
GSM1523854	1.00939	1.65285	1.77426	1.80165	2.26897	1.61051	1.54785	1.62386	1.59821	1.47015	2.17161	1.44092	1.38168	1.38168	1.51874	1.92814	1.02529	1.41295	1.50632	3.72298	1.69676	1.01497	1.78106	1.93972	1.39734	3.0206	1.78782	1.4536	1.10814	1.91419	1.69395	0.987111	0.835763	0.963766	2.37485	1.25156	1.02597	1.44455	0.841083	1.84278	1.01319	1.13986	1.23174	1.52733	1.45696	0.916684	0.816792	1.86305	2.11566
GSM1523855	1.014	1.30156	1.58568	1.85653	2.34759	1.4355	2.48145	1.50739	1.49664	1.43501	1.83853	1.21877	1.50101	1.45266	1.49791	1.98385	1.03969	1.68011	1.43364	3.4957	1.82318	1.0257	1.81559	2.25669	1.6425	3.1121	1.59735	1.61347	1.06323	1.98569	1.5946	1.0016	0.742178	0.984373	1.19703	1.29866	0.796834	1.48761	0.740813	1.89383	1.78394	1.29472	1.49582	1.70026	1.47282	1.05623	0.84357	1.5717	1.68067
GSM1523856	1.0907	1.85877	1.64286	1.82664	2.35659	1.86545	1.49841	1.45454	1.3569	1.60153	1.78965	1.64219	1.72772	1.37293	1.24905	2.02284	1.09997	1.61706	1.57189	3.62846	1.81693	1.03539	1.60824	1.91311	1.27616	2.60858	1.61235	1.62748	1.07275	1.9232	1.34793	1.03558	0.82838	0.953837	1.17571	1.11126	0.856828	1.55522	0.823903	1.76041	0.837983	1.28933	1.25832	1.54734	1.40621	0.976434	0.837186	1.90353	1.60782
GSM1523857	1.28203	2.02504	1.70682	1.76618	2.36327	2.06136	1.96892	1.75005	1.7547	1.55829	1.99094	1.46461	1.50285	1.51368	1.5284	1.86657	1.13667	1.81444	1.92269	3.87161	1.7578	2.09477	1.96905	2.50809	1.96664	3.11637	1.93271	1.56406	1.2197	2.27603	1.61528	0.971902	0.970546	1.2593	1.43651	1.5484	1.1716	1.33253	0.86128	1.93813	1.14696	1.18767	1.18388	1.58065	1.48241	0.982702	0.980672	2.41709	1.86016
GSM1523858	1.94825	2.02363	1.37377	2.07664	2.49481	2.58097	2.48413	2.03349	2.22471	2.02539	2.23559	1.90779	2.35882	1.52535	1.93656	1.93896	1.14817	2.28059	2.28234	3.63368	1.83491	2.64574	2.06698	2.44945	2.39438	2.9072	2.28602	1.57207	1.59213	2.20383	1.35516	1.21	1.04818	1.19137	1.06802	1.42572	1.91251	1.36779	1.16805	2.117	1.85429	1.16309	1.39425	1.97404	1.56203	0.833986	0.965818	3.1	2.50587
GSM1523859	1.00084	1.65627	1.49856	1.70065	2.20938	1.58815	1.48348	1.74307	1.53116	1.35048	1.88239	1.19703	1.31612	1.25074	1.42342	1.58896	1.08257	1.66132	1.6688	3.44782	1.79976	1.05007	1.80063	1.88784	1.33657	2.85684	1.68602	1.47288	1.13139	1.78858	2.00525	0.874755	0.870322	1.01559	1.81812	1.30778	0.915351	1.43262	0.741371	1.80821	0.993033	1.23381	1.32435	1.67703	1.46819	1.02227	0.909079	1.81041	1.88637
GSM1523861	1.03109	1.58333	2.10579	1.79652	2.22073	1.62113	2.02927	1.60176	1.53923	1.09164	2.09069	1.237	1.33647	1.27111	1.38615	1.70777	1.11295	1.56189	1.65357	3.15503	1.75467	0.975886	1.91777	2.00511	1.5616	2.85605	1.67939	1.53977	1.01453	1.67837	1.50016	0.97465	0.861622	1.0001	1.73467	1.33464	0.90548	1.4307	0.848976	1.90232	1.54006	1.19823	1.20901	1.52055	1.41017	0.950425	0.932577	2.23674	2.16331
GSM1523863	1.03459	1.85093	2.61959	1.85232	2.26534	1.51324	1.4669	1.54467	1.35945	1.41287	1.86876	1.36435	1.35543	1.67729	1.54437	1.93889	1.08161	1.54739	1.31163	3.84873	1.75135	0.982056	1.83397	1.9914	1.34817	2.61698	1.43538	1.5245	1.05413	2.23563	1.24712	0.974946	1.0022	1.16468	1.09578	1.32122	0.830363	1.4552	0.799515	1.76747	0.804857	1.27338	1.12518	1.59682	1.56317	0.901765	0.915434	1.43062	1.86318
GSM1523864	1.04576	2.14807	2.92777	1.72307	2.15154	1.43604	1.52307	1.52998	1.35559	1.42918	1.56236	1.22779	1.41158	1.73326	1.30648	1.6139	1.05733	1.60705	1.3625	3.70587	1.76194	1.05326	1.8022	2.07452	1.48574	2.41933	1.77695	1.56168	1.00918	2.16779	1.58337	1.08493	0.837889	1.04766	1.32691	1.46333	0.842699	1.42813	0.835466	1.86014	0.87578	1.33918	1.35379	1.76616	1.51499	0.930377	0.981038	1.66435	1.75669
GSM1523865	1.11475	1.66397	2.11991	1.8127	2.15324	1.56868	1.50196	1.50855	1.25614	1.32934	1.95345	1.58771	1.44018	1.44444	1.50291	1.99007	1.05421	1.63261	1.8108	3.57352	1.68801	0.892052	2.03059	2.03608	1.43035	2.93498	1.65024	1.52398	1.06043	2.15558	1.37586	0.98714	0.84875	1.09826	2.24401	1.44168	0.741976	1.45028	0.776893	1.91628	0.80902	1.38793	1.1848	1.84188	1.67597	1.00831	0.812399	1.7923	1.94129
GSM1523867	1.03344	1.87987	2.24189	1.75756	2.20045	1.50169	1.47413	1.57126	1.33262	1.33155	2.23689	1.37345	1.40945	1.52946	1.59673	1.85897	1.03687	1.57094	1.64894	3.60179	1.74439	0.938342	1.96547	2.3165	1.46002	2.9906	1.74658	1.5133	1.03649	2.02663	2.00868	0.993045	0.824285	1.1289	2.05746	1.37322	0.908796	1.49146	0.772249	1.82791	0.92007	1.21458	1.60083	1.73265	1.46709	0.970843	0.859032	1.74335	1.90627
GSM1523869	1.12622	2.0951	1.91606	1.64486	2.22519	1.48837	1.40735	1.60054	1.39755	1.211	1.97836	1.20526	1.46391	1.59039	1.50407	1.71382	0.984955	1.54309	1.42221	3.81227	1.71295	0.893159	1.63628	2.32303	1.47174	2.80434	1.76813	1.47275	1.06663	2.23043	1.88057	1.03205	0.873309	1.34689	2.33255	1.51138	1.01115	1.39856	0.737915	1.84541	0.951867	1.18433	1.18676	1.50991	1.50132	0.991164	0.79833	1.72476	2.02725
GSM1523870	1.03624	2.11464	2.74842	1.83646	2.0895	1.75271	1.47565	1.51526	1.39981	1.1189	2.13442	1.46617	1.32698	1.72678	1.62122	1.97269	0.984137	1.49608	1.58463	3.69054	1.7841	0.96177	1.72896	2.21134	1.53284	2.30339	1.4869	1.54886	1.02443	2.19271	1.17758	0.960373	1.02716	1.20771	1.05578	1.61443	0.967163	1.50316	0.789007	1.87152	0.906307	1.3499	1.28303	1.47807	1.60532	0.943085	0.874075	1.50673	1.92756
GSM1523871	1.07252	1.98626	2.83669	1.60879	2.46142	1.60786	1.4973	1.60678	1.308	1.22568	1.66633	1.32128	1.2955	1.68312	1.56893	1.8002	1.03429	1.53288	1.47499	3.83661	1.75313	0.934905	1.77996	2.08043	1.48951	2.51437	1.68053	1.56624	0.990175	2.07662	1.65032	1.10363	0.949355	1.13971	1.37157	1.38146	0.89865	1.44155	0.793423	1.9639	0.923295	1.19774	1.40421	1.61585	1.46912	0.971346	0.845596	1.66668	1.68243
GSM1523872	1.07976	2.16762	1.47849	1.70075	2.23377	1.79712	1.68508	1.55511	1.4242	1.33543	1.7993	1.26945	1.33643	1.65308	1.56646	1.73338	1.01496	1.59861	1.31238	3.87759	1.85364	1.08547	1.7488	2.64634	1.15459	2.8755	1.78449	1.532	1.05269	2.41804	2.39342	0.99524	0.918402	1.298	1.26047	1.54713	1.07638	1.43059	0.732495	1.95973	0.967537	1.12421	1.14081	1.72376	1.62022	0.896969	0.879362	2.00249	2.11119
GSM1523873	1.14543	1.39092	2.10855	1.77458	2.35589	1.42927	1.65845	1.62054	1.51065	1.21803	1.94893	1.42705	1.37503	1.30449	1.32789	1.72999	1.0372	1.40661	1.46685	3.06246	1.77017	1.09778	1.97082	1.64987	1.36178	2.68692	1.70931	1.51912	0.976516	1.55969	2.44186	0.949696	0.837226	0.965554	1.16874	1.19117	0.86064	1.47436	0.811566	1.80022	1.10049	1.33169	1.2032	1.60038	1.37307	0.893953	0.775176	1.68833	2.17711
GSM1523874	1.12691	1.90977	1.46186	1.73416	2.22919	1.62018	1.89954	1.64288	1.42922	1.23964	1.89058	1.27049	1.2305	1.6541	1.4124	1.9232	1.10888	1.52251	1.65622	3.78238	1.76105	1.041	1.93487	2.53444	1.40951	2.91369	1.53997	1.55128	0.998797	2.15834	1.21996	0.984163	0.95593	1.26881	2.41022	1.45338	1.00604	1.52418	0.827898	1.93098	0.983224	1.2463	1.24958	1.49344	1.49824	0.903301	0.884883	1.75079	2.04198
GSM1523875	1.03004	2.08059	1.51399	2.27552	2.34944	1.66768	1.52015	1.84276	2.1918	1.44293	1.93369	1.64703	1.38259	1.86606	1.64841	2.02807	1.23639	1.52862	2.20317	3.60632	1.73467	0.992234	2.19857	2.17033	1.72004	3.15826	1.57465	1.65945	0.977879	2.23098	1.24495	1.01166	1.14154	1.15329	1.13584	1.50526	0.929747	1.45492	0.7835	1.83374	1.78766	1.23935	1.67134	1.56265	1.63235	0.914984	0.846243	1.94031	1.66354
GSM1523877	1.09888	1.81493	1.33592	1.50697	2.1717	1.48093	2.2201	1.7269	1.40514	1.69745	1.98004	1.29993	1.25234	1.70269	1.61969	1.68982	1.02511	1.55298	1.59881	3.69013	1.69469	1.00606	1.98637	2.32136	1.51244	2.96918	1.46232	1.55384	0.966432	2.20498	1.11127	1.15644	0.877528	1.25938	1.95196	1.36008	0.822858	1.46506	0.760927	1.88026	1.13668	1.21814	1.28447	1.58563	1.48611	0.914335	0.85876	1.59791	1.6296
GSM1523878	1.1081	1.8484	1.72483	1.72442	2.20554	1.61047	1.62263	1.70176	1.35294	1.43167	1.97163	1.2233	1.36692	1.48199	1.47046	1.7956	0.976307	1.38938	1.57455	3.61784	1.68968	0.904038	1.8594	2.04706	1.4574	2.7982	1.63323	1.51478	0.944234	2.02917	1.85365	0.962133	0.917687	1.09818	1.19772	1.38786	0.875361	1.43536	0.80742	1.7699	0.966999	1.20295	1.24795	1.50861	1.39938	0.886302	0.802146	1.72702	2.065
GSM1523879	1.04949	2.01624	1.52844	1.86743	2.16114	1.54557	1.49471	1.58953	1.38778	1.36182	2.11341	1.26659	1.33862	1.60746	1.68622	1.94159	1.0491	1.54806	1.89578	3.81045	1.66505	0.892808	1.91428	2.77638	1.28888	2.95143	1.70259	1.54136	1.03517	2.53508	1.76757	1.12929	0.942527	1.2245	1.78367	1.41645	0.866889	1.42779	0.803203	1.92005	0.931641	1.23722	1.46713	1.65528	1.74724	0.964386	1.05033	1.66069	1.89442
GSM1523880	1.02462	1.81927	2.44807	1.92815	2.12569	1.43809	1.55342	1.68183	1.31001	1.38899	2.05364	1.30352	1.25882	1.47306	1.46646	1.82295	1.05194	1.47393	1.45513	3.60782	1.75218	1.0284	1.60047	2.05764	1.45717	2.8921	1.61927	1.52126	1.07499	2.12204	1.80291	1.0264	0.849228	1.02447	1.90705	1.35833	0.88414	1.4906	0.708384	1.73296	0.882216	1.21443	1.3542	1.34498	1.43753	1.01818	0.83364	1.45215	1.95531
GSM1523881	1.08218	2.10082	2.38896	1.71935	2.21087	1.59024	2.61876	1.50436	1.37185	1.8926	1.81095	1.25145	1.36085	1.90948	1.81254	2.32401	1.14113	1.56503	1.41856	3.7306	1.73907	0.997377	2.03307	2.42566	1.44741	3.19156	1.71183	1.64181	1.11527	2.2966	1.20486	1.06228	1.12187	1.12643	1.86545	1.48397	0.801605	1.40894	0.798591	1.86961	0.872734	1.25299	1.30385	1.8282	1.49047	0.96398	0.713784	1.54543	1.75795
GSM1523882	1.14908	1.63337	1.54579	1.55664	2.14839	1.30416	1.46955	1.83945	1.41981	1.37618	1.79275	1.29389	1.51104	1.30976	1.14136	1.96724	1.03439	1.56625	1.37694	3.15077	1.8235	1.09104	1.76385	1.71083	1.47779	2.907	1.62371	1.52621	1.02222	2.10648	1.41267	0.966311	0.832485	0.975125	1.31598	1.10633	0.772903	1.45487	0.802426	1.82554	0.729612	1.29948	1.24184	1.60501	1.44122	0.96476	0.799154	1.51018	1.72559
GSM1523883	1.09042	1.57568	1.45691	1.63213	2.19553	1.41815	1.50637	1.87277	1.36892	1.56482	1.82914	1.2463	1.43854	1.23857	1.40008	2.21265	1.05479	1.55731	1.6844	3.36654	1.73068	0.937647	1.74403	1.87408	1.50641	2.89006	1.62533	1.51052	1.05433	1.74944	1.5833	1.02677	0.79715	1.02031	1.64941	1.27764	0.816721	1.46987	0.810419	1.8148	0.852347	1.26456	1.44457	1.26048	1.4711	1.0028	0.875324	1.5664	1.85592
GSM1523884	1.19841	1.86016	2.15028	1.78039	2.18209	1.8453	1.82735	1.66593	1.53557	1.32452	1.98892	1.29651	1.41426	1.51982	1.37472	1.6921	1.03921	1.5924	1.56144	3.63452	1.78936	1.10019	1.56591	2.19146	1.46302	2.90676	1.89891	1.56166	1.07318	2.10254	1.98461	0.961713	0.845472	1.07619	1.70111	1.40096	1.06011	1.44274	0.818518	1.88616	1.12001	1.20304	1.16247	1.52048	1.43668	0.913777	0.871762	2.18688	2.17631
GSM1523885	1.02818	1.65801	2.72058	1.62516	2.24327	1.3769	1.39124	1.4844	1.35162	1.47816	1.49863	1.18431	1.4236	1.35267	1.23263	1.95529	1.01394	1.53222	1.40872	3.46163	1.69244	1.03997	1.93908	1.58379	1.30268	2.32149	1.58286	1.52479	1.0001	1.85447	1.1335	1.01983	0.857066	0.992016	1.37605	1.07236	0.885924	1.40437	0.859392	1.8171	0.871999	1.24231	1.15227	1.57834	1.39027	0.875987	0.739991	1.61395	1.83712
GSM1523887	1.09857	1.79432	1.57955	1.6933	2.27404	1.75974	1.58246	1.58292	1.38972	1.18522	1.61856	1.23093	1.56769	1.44772	1.53287	1.69362	1.08554	1.52226	1.53192	3.65083	1.47645	0.947302	1.76493	1.63342	1.48491	2.79968	1.57668	1.51565	1.19455	1.8422	1.63838	0.932076	0.834519	1.12389	1.24348	1.24689	0.838021	1.63342	0.890402	2.00841	0.866145	1.57822	1.24445	1.40957	1.55018	1.03878	0.788455	1.67667	2.04836
GSM1523889	1.1158	1.49487	1.49444	2.12285	2.32114	1.64638	1.84419	1.68321	1.33335	1.34161	1.54109	1.50914	1.36416	1.59498	1.51273	1.75238	1.07687	1.52937	1.24987	3.1671	1.69904	1.03215	2.0497	1.2655	1.48934	2.89786	1.51646	1.50659	1.05831	1.80547	1.3857	1.01959	0.866511	0.920404	1.81868	1.18944	0.972138	1.43665	0.760308	1.60707	0.916673	1.23133	1.63606	1.63882	1.3284	0.961671	0.860749	1.52216	1.57678
GSM1523891	1.07938	1.83331	1.69288	1.7017	2.30616	1.79863	1.62865	1.65229	1.50758	1.16318	1.7864	1.23816	1.46659	1.36462	1.48184	1.97029	0.975552	1.46592	1.49112	3.61159	1.73759	1.14714	1.9078	1.98444	1.34924	2.83622	1.76215	1.54753	1.1038	2.08903	1.37937	0.960051	0.934289	1.04882	2.31559	1.22652	1.19243	1.47697	0.874193	1.90172	1.09014	1.26874	1.26898	1.51145	1.488	0.929917	0.88678	2.07225	2.18838
GSM1523892	1.28184	1.68121	1.48085	1.54589	2.42497	1.77439	1.5467	1.66336	1.46036	1.21365	1.76255	1.37488	1.38922	1.3657	1.57583	1.42782	1.12083	1.50794	1.45471	3.85179	1.67916	0.932964	1.29595	1.7739	1.3769	2.76315	1.76243	1.51071	1.14083	1.88603	1.80556	0.975787	0.819219	1.05355	2.42882	1.12565	0.889602	1.70412	0.850543	1.95452	0.907913	1.46768	1.18356	1.46926	1.43964	1.09203	0.823904	1.96655	1.97318
GSM1523894	1.07573	1.5605	2.0089	1.71009	2.41381	1.51557	1.5079	1.56145	1.79053	1.47387	1.77931	1.24826	1.39573	1.4113	1.41287	1.91202	1.03662	1.64852	1.35073	3.77176	1.77534	1.05324	2.27719	1.80592	1.48515	2.96991	1.61474	1.52526	0.983846	1.96515	1.4646	0.981583	0.839204	1.10249	2.78835	1.11924	0.848568	1.51197	0.793245	1.83541	0.888631	1.31647	1.23554	1.48558	1.40658	1.06697	0.833654	1.49154	2.17719
GSM1523895	1.04971	1.92828	2.66621	1.82713	2.17437	1.34174	1.3238	1.62952	1.32728	1.23121	1.89805	1.22326	1.48104	1.80449	1.34499	1.43175	1.0698	1.56557	1.2786	3.66177	1.77058	0.953438	1.57593	2.0603	1.60167	2.92492	1.58938	1.50102	1.05876	2.51483	1.07315	1.06892	0.901596	0.866455	1.8195	1.21584	0.784759	1.40771	0.778325	1.91307	1.38557	1.24972	1.14478	1.58767	1.54481	0.949827	0.838153	1.47732	1.72578
GSM1523896	1.1031	2.01566	1.512	1.73829	2.25556	1.6354	1.66191	1.76294	1.3434	1.67131	1.95309	1.25275	1.36774	1.47849	1.49691	1.85722	1.10374	1.53524	1.61029	3.70842	1.7431	0.959213	1.79363	2.21491	1.2663	2.66758	1.66066	1.57347	1.11666	2.16651	1.73098	0.985418	0.957587	1.30315	2.49254	1.5007	0.916402	1.47173	0.831958	1.9091	0.848136	1.26809	1.17689	1.32868	1.45342	0.993565	0.862869	1.88078	2.09259
GSM1523897	1.04804	1.47013	2.6739	1.3303	2.32145	1.5101	1.4644	1.47421	1.37985	1.25555	1.77484	1.15842	1.4554	1.47331	1.42332	1.74919	1.09708	1.6525	1.56674	3.64547	1.76805	1.03976	2.04762	1.68678	1.73004	2.79565	1.6016	1.53312	1.02565	1.53969	1.17344	1.00292	0.934905	1.0343	1.98006	1.1463	0.752987	1.44764	0.79557	1.90013	0.97551	1.35164	1.47227	1.25336	1.50479	1.02999	0.914208	1.6016	1.95432
GSM1523898	1.12602	1.63813	1.52005	1.71159	2.25635	1.60078	1.49884	1.60369	1.42879	1.24188	2.03344	1.17205	1.36749	1.34523	1.48041	1.9618	1.06877	1.5373	1.64274	3.00213	1.70786	1.00173	2.02907	1.83386	1.48953	2.87285	1.61137	1.68323	1.07737	1.70971	1.49855	0.936242	0.830825	1.06466	1.50295	1.26273	0.948347	1.49821	0.821779	1.81728	0.890857	1.3429	1.3125	1.49542	1.35179	1.0292	0.85243	1.77012	1.73824
GSM1523899	1.11002	1.91083	2.78279	1.75029	2.39281	1.36887	1.44202	1.65152	1.50695	1.25755	2.01347	1.14959	1.3313	1.674	1.6456	1.74217	0.981718	1.4455	1.36594	3.70954	1.57897	0.943124	1.85307	1.98808	1.50705	2.88712	1.62342	1.78124	1.06747	2.10138	1.28447	0.88187	1.09045	1.05899	1.38132	1.0587	1.3349	1.54047	0.850924	1.96144	0.89206	1.41133	1.33436	1.17276	1.17605	0.956681	0.912824	1.69573	1.42019
GSM1523901	1.10188	1.68104	2.62353	1.88385	2.32574	1.54997	1.49587	1.59113	1.38934	1.41191	1.89855	1.15299	1.39922	1.44565	1.42049	1.94002	1.03495	1.58315	1.34138	3.53903	1.65498	1.11369	1.59138	1.84329	1.38804	2.07436	1.61606	1.64079	1.08295	2.14216	1.17242	0.905834	0.948809	1.08291	2.24349	1.2925	0.890239	1.58477	0.780386	1.97461	0.852272	1.37209	1.4093	1.59872	1.35275	0.96507	0.824769	1.51765	1.69557
GSM1523906	1.10585	1.8933	1.61513	1.72139	2.52368	1.63143	1.87368	1.65031	1.45164	1.35841	1.91087	1.29946	1.2945	1.41129	1.59293	1.88936	1.03216	1.49421	1.47307	3.42569	1.67554	1.04096	1.7208	2.21726	1.40991	2.76823	1.7323	1.61284	1.10081	2.16878	2.03676	0.902171	0.861784	1.0706	2.00419	1.44002	1.00603	1.529	0.867479	1.84336	1.06758	1.35045	1.1866	1.35781	1.43341	0.960038	0.869237	1.80529	2.30029
GSM1523908	1.07424	2.07222	2.08773	1.57066	2.33988	1.72737	1.65578	1.58696	1.35243	1.11729	1.95425	1.1616	1.64744	1.6492	1.53137	1.67464	0.976143	1.55964	1.3701	3.67674	1.71057	1.08205	1.90907	2.34603	1.40277	2.87921	1.67349	1.64286	1.1943	2.00247	1.35176	0.952433	0.904877	1.18631	2.14467	1.35793	0.90713	1.59465	0.824087	1.88987	0.887758	1.3587	1.1444	1.46978	1.46247	1.01501	0.933819	1.5245	1.77716
GSM1523909	1.09069	2.03398	2.62026	1.65244	2.29721	2.04968	1.53039	1.68646	1.28555	1.2414	1.76862	1.31228	1.26929	1.59866	1.45066	1.8539	1.02443	1.52242	1.44483	3.74661	1.66084	1.13216	1.83551	2.12132	1.45613	2.7019	1.49511	1.59297	1.11153	2.30466	1.40982	0.983625	0.835109	1.28355	1.36801	1.39034	0.889007	1.52832	0.904284	1.89288	0.82725	1.35476	1.23761	1.37736	1.64406	0.996913	0.871171	1.41896	1.72607
GSM1523911	1.03831	1.9512	2.2207	1.98472	2.29146	1.53308	1.57849	1.83512	1.35151	1.11433	2.04689	1.48221	1.33435	1.56458	1.48806	1.56362	1.08494	1.50724	1.4199	3.55084	1.56023	0.9887	2.00239	2.08566	1.40703	2.85894	1.58892	1.67949	1.11409	2.0542	1.12988	0.928041	0.923047	1.1647	1.05026	1.32035	0.910685	1.50143	0.815787	1.86927	0.861532	1.25404	1.32014	1.82302	1.49039	0.994386	0.913827	1.60075	1.99553
GSM1523921	1.1771	1.80452	3.0838	1.82633	2.17594	1.67344	1.63348	1.67764	1.57122	1.31617	2.23232	1.24039	1.34254	1.7773	1.6787	1.71397	1.00437	1.6519	1.48541	3.76144	1.82537	1.03486	1.71031	2.234	1.29979	2.86398	1.64651	1.57657	1.08765	2.14937	1.28763	1.00666	0.80397	1.02257	1.76105	1.0522	0.929665	1.47879	0.79737	1.99365	0.858348	1.29618	1.42965	1.55229	1.50391	0.914733	0.857986	1.59207	2.0347
GSM1523922	1.04888	2.05661	1.3848	1.68246	2.20289	1.58077	1.58925	1.67867	1.29191	1.30404	1.73093	1.45218	1.27589	1.74452	1.45169	1.99198	1.0148	1.63599	1.63502	3.9135	1.7898	0.976424	1.91783	2.45989	1.46418	3.00317	1.54664	1.52994	1.10226	2.09277	1.08466	1.00067	0.858761	1.25047	1.37221	1.30893	1.0479	1.53019	0.779029	1.8226	1.03646	1.2617	1.23671	1.76624	1.69264	0.924086	1.00264	1.73816	1.83036
GSM1523923	1.0693	1.90096	1.69068	1.66291	2.38918	1.50158	1.68371	1.55383	1.38819	1.31391	1.94309	1.09992	1.48334	1.5226	1.25943	1.84053	1.07935	1.53066	1.35939	3.83856	1.64816	0.978705	1.66745	2.21089	1.44476	2.98011	1.70452	1.56938	0.99617	2.20235	2.01228	1.12357	0.940303	1.01531	1.2912	1.27292	0.805306	1.43599	0.792475	1.85704	0.902462	1.24271	1.37294	1.48497	1.4701	0.992234	0.898217	1.69875	1.73737
GSM1523924	1.05566	1.98907	2.1298	1.81225	2.2983	1.83699	1.68104	1.70461	1.53248	1.40908	2.00826	1.36912	1.41804	1.59466	1.61964	1.72312	1.04304	1.5606	1.37048	3.87674	1.80692	1.03379	1.78038	2.27343	1.62335	2.88129	1.89984	1.57886	1.0956	2.15499	1.78298	0.932	0.789033	1.17874	1.48873	1.34141	0.905412	1.50358	0.849982	1.83075	0.933188	1.24043	1.20116	1.6141	1.45581	0.994289	0.922802	2.03455	2.08175
GSM1523926	1.13348	2.3993	2.34994	1.92664	2.19623	1.51971	1.97315	1.43454	1.3384	1.41807	2.01369	1.29377	1.85158	1.92197	2.02686	1.36253	0.982475	1.55047	1.47098	3.90312	1.67916	1.03235	1.89499	2.67005	1.39498	2.85054	1.75773	1.59581	1.08285	2.48255	1.80018	1.14182	0.87204	1.2954	1.57704	1.33552	0.836774	1.49129	0.833216	2.1068	0.875796	1.26558	1.19283	1.66147	1.54415	1.05949	0.98764	1.55143	1.68018
GSM1523927	1.09519	1.81212	1.36656	1.84115	2.30439	1.80497	1.99139	1.58611	1.48852	1.35807	1.90894	1.34909	1.34394	1.64885	1.84215	1.69982	0.920621	1.64464	1.6452	3.85671	1.82649	1.00161	1.6516	2.5039	1.45371	2.9199	1.81352	1.56594	1.02651	2.26604	2.07934	0.901894	0.819062	1.25488	1.51537	1.215	0.919406	1.50206	0.835511	1.88271	1.03086	1.32974	1.36594	1.51517	1.39866	0.918008	0.865972	1.90013	1.9212
GSM1523930	1.04004	2.0688	1.80226	1.80439	2.40429	1.86079	1.63148	1.59989	1.63419	1.41019	1.87699	1.28179	1.30126	1.43668	1.74424	1.70874	0.98293	1.59495	1.45275	3.97254	1.87631	1.05713	1.65203	2.61659	1.4837	2.81788	1.92125	1.61056	1.04004	2.43557	1.91346	1.1175	1.18433	1.42378	1.6676	1.23147	1.15408	1.49176	0.945656	2.2716	1.07611	1.26141	1.3749	1.45193	1.50858	0.990359	0.782424	2.07224	2.40699
GSM1523931	1.01917	2.15541	2.17611	1.858	2.3847	1.50248	1.68436	1.69609	1.47752	1.39998	1.94599	1.28466	1.43524	1.43983	1.85706	1.68939	0.982446	1.42726	1.34151	3.83745	1.8015	1.05022	1.79746	2.34838	1.45075	2.76073	1.68333	1.59152	1.10612	2.33327	2.30304	0.99798	0.942537	1.15592	1.14248	1.21786	0.980246	1.5627	0.859636	2.0136	1.05222	1.29171	1.27464	1.15326	1.6397	0.995307	0.919464	1.66286	2.50128
GSM1523934	1.05608	2.45351	3.23291	1.69031	2.35859	1.60021	1.52819	1.6341	1.48083	1.20965	1.66307	1.31026	1.32587	1.76551	1.67436	1.99292	1.1411	1.62649	1.25134	3.85373	1.94518	0.973434	2.21838	2.75948	1.20599	2.97493	1.74458	1.68035	1.05358	2.58978	1.51214	1.1411	1.43634	1.4534	1.45978	1.41958	1.01302	1.40574	0.778138	2.12187	0.819488	1.20582	1.28224	1.36949	1.5458	0.885125	0.925725	1.67653	1.90675
GSM1523936	1.16686	2.01905	2.80769	1.75372	2.30946	1.90102	1.94985	1.6652	1.49776	1.42291	1.89496	1.35273	1.57528	1.68274	1.56691	1.71958	1.05884	1.62687	1.40266	3.81171	1.85298	0.967186	1.81553	2.26106	1.71761	2.80297	1.97259	1.48832	1.06249	1.86884	2.38493	1.00256	0.925935	1.10814	1.30195	1.38872	0.918663	1.42395	0.960589	1.85168	1.16205	1.20931	1.34227	1.61019	1.57831	0.97508	0.986631	2.07969	2.08207
GSM1523937	1.11364	2.39833	2.39247	1.78474	2.33302	1.74637	1.5457	1.52157	1.34629	1.3205	1.80624	1.21118	1.46696	1.56661	1.53952	1.54969	0.964291	1.56592	1.27114	3.99172	1.8045	0.895315	1.70644	2.68963	1.50642	2.8879	1.73764	1.61308	1.02288	2.42886	2.34182	1.06626	1.21961	1.26398	1.75454	1.36137	0.937479	1.60881	0.809399	2.0822	1.00614	1.22459	1.13402	1.40761	1.54728	0.990509	0.854208	1.75502	2.05177
GSM1523938	1.67783	2.01336	1.46851	1.93066	2.4012	2.27695	1.9824	1.71057	1.74309	1.67863	2.02005	1.41191	1.89892	1.59837	1.85208	1.64602	1.06074	1.69638	2.05616	3.72764	1.94294	2.27692	1.89678	2.62367	2.1319	2.9945	2.03678	1.73115	1.37375	2.42916	1.43918	1.24973	1.06307	1.23575	1.44735	1.40971	1.5201	1.44145	0.977271	2.14943	1.78526	1.22263	2.70795	1.64081	1.48849	0.970658	0.934265	2.73455	2.25735
GSM1523939	1.46011	2.08999	1.76187	2.00694	2.51859	2.25882	2.06015	1.84631	1.86651	1.76886	2.03717	1.44555	1.72086	1.56818	1.87214	1.80155	1.19845	1.74353	2.07449	3.82574	1.98703	2.45096	1.94522	2.56817	1.92717	2.85404	2.08973	1.67227	1.31998	2.37551	2.64051	1.18913	1.13256	1.29626	1.08908	1.29013	1.70748	1.32074	1.00417	2.15773	1.85514	1.18176	1.17889	1.66946	1.56758	0.975875	0.817211	2.69754	2.525
GSM1523940	1.15286	2.05538	2.30875	1.91458	2.132	1.57548	1.54826	1.56502	1.30378	1.48392	2.21064	1.39705	1.31745	1.61737	1.5485	2.072	1.10714	1.51285	1.44456	3.56562	1.70664	1.04528	1.88609	2.14057	1.41461	2.98097	1.77933	1.54534	1.04287	2.28921	2.03058	0.97209	1.09804	1.20103	1.1607	1.28149	0.837695	1.42067	0.754408	1.86573	1.02139	1.29033	1.40247	1.60874	1.34777	0.985537	0.832699	2.0517	1.7669
GSM1523941	1.10365	2.10438	1.5842	1.79892	2.22234	1.64948	1.54677	1.81061	1.3301	1.44776	1.69106	1.36071	1.32695	1.73111	1.32449	2.03253	0.966351	1.60986	1.47341	3.69131	1.76857	1.06849	1.91535	2.40811	1.52271	2.92107	1.68643	1.66482	1.11048	2.19446	1.85356	0.897326	1.09	1.25323	1.24685	1.50792	0.937178	1.48151	0.79953	1.92597	0.85089	1.33525	1.14525	1.2738	1.57972	0.873398	0.869542	1.75743	2.02535
GSM1523942	1.08297	2.0203	2.45172	1.65083	2.34686	1.64282	1.34312	1.69612	1.39151	1.11189	1.99898	1.24291	1.34046	1.597	1.72387	1.7531	0.951574	1.54509	1.4812	3.57148	1.76909	0.965334	1.96813	2.38843	1.4861	2.86229	1.82268	1.53072	1.04388	2.4464	2.21622	1.0281	0.917981	1.19393	1.66441	1.31041	0.939258	1.535	0.819799	2.00316	0.920899	1.2508	1.2695	1.46347	1.38746	0.953155	0.859752	1.85012	2.06413
GSM1523943	1.10301	2.12717	2.8338	1.70647	2.246	1.75561	1.63044	1.65684	1.48001	1.29756	2.04326	1.32568	1.55274	1.58249	1.55482	1.7949	1.01839	1.49618	1.4738	3.45054	1.57434	0.998098	1.71425	2.38144	1.40486	2.94012	1.89808	1.60065	1.06763	2.31318	1.18913	1.0393	0.818107	1.12924	2.11184	1.27531	0.987326	1.43448	0.887109	1.85325	0.953138	1.32303	1.26912	1.59874	1.36736	1.02255	0.840326	1.80268	1.97208
GSM1523944	0.996814	2.09613	2.95123	1.56943	2.32564	1.84523	1.53129	1.69141	1.37556	1.27342	1.90265	1.36886	1.29605	1.76417	1.58756	1.65651	1.0122	1.62289	1.93503	3.72712	1.83058	0.96937	1.80411	2.20779	1.489	2.65416	1.56279	1.57313	1.03651	2.48418	2.09626	1.06112	0.775883	1.12777	1.1776	1.16311	0.876566	1.50249	0.818841	1.96183	0.859606	1.38076	1.20799	1.58844	1.35973	0.972133	0.807176	1.71711	1.93734
GSM1523945	1.15723	2.15273	1.632	2.00529	2.35205	1.93245	1.79567	1.75326	1.77462	1.46142	1.91036	1.26328	1.52241	1.65059	1.58573	1.88464	1.13201	1.60998	1.72687	3.79433	1.94312	1.59726	1.744	2.45549	1.57584	2.93952	1.92384	1.61541	1.14671	2.41233	1.3964	0.980438	1.0238	1.1368	1.06962	1.30777	1.55287	1.44103	0.750612	2.04355	1.03317	1.31409	1.25813	1.73101	1.41164	0.936125	0.799569	2.46087	2.13057
GSM1523948	1.28709	2.50621	1.53477	1.80665	2.17432	1.94831	1.72216	1.44054	1.51914	1.52857	2.12429	1.24455	1.52835	1.88095	2.12478	1.5338	0.980979	1.67711	1.63821	3.78305	1.94945	1.91215	1.83983	2.80743	1.63631	2.78524	1.93146	1.56506	1.06651	2.60945	1.50277	1.08021	0.887253	1.40588	1.03078	1.60266	1.12489	1.14261	0.794301	2.00939	1.10932	1.17019	1.30252	1.67407	1.53376	0.99254	0.888751	2.44369	1.98962
GSM1523949	1.49886	2.15399	1.76068	1.92573	2.52657	2.2025	1.93715	1.72754	1.75032	1.82078	1.91291	1.49699	1.57721	1.50588	1.70135	1.544	1.10601	1.66023	1.87461	3.75898	1.78496	1.92161	1.83136	2.56705	1.79872	2.81494	1.90984	1.65258	1.19462	2.32341	2.11568	1.02561	0.956573	1.01082	1.08536	1.43264	1.35184	1.54162	0.820717	2.12915	1.70701	1.22895	1.27973	1.60206	1.51115	0.895648	0.953166	2.93935	2.32316
GSM1523950	1.04509	2.10474	2.50403	1.79476	2.31037	1.33503	1.26935	1.71943	1.38383	1.29124	2.02931	1.20345	1.22816	1.68777	1.75639	1.44441	0.98027	1.57691	1.7313	3.68663	1.70862	0.97049	1.93238	2.62943	1.29247	3.00079	1.59315	1.64834	1.02659	2.79853	1.40994	1.13828	1.34214	1.35316	1.82945	1.50146	0.92332	1.44208	0.742056	2.01709	0.954984	1.33083	1.35409	1.39215	1.55691	1.05254	0.929476	1.71648	1.70441
GSM1523951	1.10888	1.84707	2.16717	1.74477	2.39368	1.68428	1.76334	1.82923	1.42653	1.37098	1.74342	1.26935	1.48788	1.64628	1.93253	1.54284	1.04679	1.58481	1.72865	3.93676	1.75684	0.977154	1.69588	2.41057	1.33682	2.8302	1.76219	1.57587	1.10836	2.35761	1.871	1.11238	0.938965	1.31005	1.04228	1.21308	0.964233	1.4683	0.877919	1.95189	0.918936	1.16302	1.29656	1.41699	1.50074	1.0094	0.776875	1.78715	2.13191
GSM1523954	0.988572	2.11708	2.63245	1.83947	2.30122	1.45091	1.55724	1.71399	1.32442	1.2456	2.1955	1.275	1.44807	1.8997	1.52013	1.79373	1.03286	1.643	1.42058	3.85333	1.83888	0.852272	1.32216	2.59266	1.67329	2.89966	1.849	1.58186	1.04106	2.23273	2.00596	0.993495	1.09944	1.44892	2.69686	1.49952	0.935745	1.45888	0.805394	2.07575	0.796049	1.23006	1.36484	1.51562	1.45526	1.10939	0.985315	1.71399	1.98445
GSM1523955	1.2731	2.07737	1.80965	1.7672	2.40824	1.877	2.2816	1.62073	1.43046	1.58405	2.1943	1.38277	1.27039	1.9399	1.60517	1.75465	0.968612	1.55251	1.58572	3.86862	1.96729	0.949124	1.75293	2.60327	1.98918	3.07708	1.68935	1.5778	1.10551	2.31394	2.42517	1.14298	0.988892	1.26729	1.02201	1.40822	1.20028	1.39763	0.882166	1.92193	1.10786	1.17615	1.47958	1.63981	1.58992	1.07791	0.900281	2.06867	2.08052
GSM1523956	1.05439	2.34026	1.59761	1.79255	2.13872	1.65829	1.51261	1.51813	1.31288	1.27975	2.323	1.46048	1.38093	2.0725	1.59134	2.31447	1.02039	1.53751	1.43307	3.79487	1.89516	0.881604	2.12817	2.84899	1.41418	3.19669	1.53931	1.76704	1.14898	2.46631	1.50742	1.05331	1.00606	1.45111	1.06213	1.69111	0.969337	1.50518	0.73536	1.93974	1.04322	1.18684	1.32992	1.77325	1.65676	0.998414	0.891867	2.29303	1.92109
GSM1523957	1.10176	2.46179	2.79603	1.7421	2.28776	1.50897	1.41394	1.5757	1.36446	1.46766	1.98302	1.23038	1.48288	1.65214	1.72192	1.9447	1.07827	1.57801	1.37904	3.68078	1.79529	1.04697	1.44101	2.72705	1.27966	2.91994	1.85341	1.54122	1.00411	2.56855	1.81267	1.04093	0.970733	1.39972	1.49001	1.70368	0.963657	1.47431	0.778339	2.12961	0.776564	1.44814	1.19859	1.43863	1.35926	1.01988	0.848186	2.00073	2.09596
GSM1523961	1.01316	2.03768	1.52058	1.71983	2.25835	1.48305	1.40966	1.75364	1.47325	1.19716	2.06604	1.26147	1.30993	1.65301	1.87722	1.68018	1.13548	1.58094	1.65195	3.59853	1.95477	0.922904	2.10229	2.38542	1.42748	2.95783	1.74023	1.62949	1.05065	2.29484	1.44074	1.06878	0.933634	1.28876	1.98734	1.51893	0.982929	1.47426	0.785644	2.05979	0.910867	1.33633	1.32202	1.41649	1.77186	0.97468	0.873536	1.5146	2.14557
GSM1523962	1.3123	2.09969	1.57809	2.05777	2.36791	2.00028	2.19766	1.88646	1.69491	1.61621	2.18987	1.35177	1.55441	1.73427	1.80791	1.80308	1.01565	1.93544	1.8899	3.7335	1.87	2.07449	1.93626	2.54408	1.91145	3.04419	1.90018	1.53371	1.40936	2.35688	2.80644	1.05501	0.978501	1.43846	1.86248	1.60716	1.57499	1.2535	0.890924	1.91943	1.51798	1.1207	1.19625	1.84322	1.63994	0.842467	1.03264	2.76857	2.43671
GSM1523963	1.10209	2.17024	2.14784	1.78392	2.27972	1.61057	1.73093	1.73408	1.43472	1.44584	2.0061	1.36282	1.41564	1.96515	1.47072	1.67003	1.04109	1.67437	1.51319	3.68808	1.83896	1.05735	1.91538	2.35121	1.62378	2.95466	1.79714	1.52141	1.02058	2.18097	1.87766	1.07666	0.868524	1.17488	1.45061	1.38536	0.950197	1.40713	0.851287	1.87704	1.04683	1.16189	1.31626	1.6532	1.48807	1.03298	0.993699	1.96834	1.96463
GSM1523964	1.05723	2.06018	2.81723	1.79347	2.23772	1.76159	1.32147	1.57253	1.32732	1.66259	1.59286	1.24256	1.47823	1.87754	1.73765	1.96377	1.04907	1.70376	1.3986	3.87202	1.76935	1.01973	1.25156	2.53732	1.70569	3.08206	1.72672	1.62927	1.0693	2.4458	1.33995	1.07699	0.879339	1.44751	1.51791	1.40274	0.956159	1.53029	0.761264	1.92896	0.922972	1.23667	1.44944	1.41143	1.61588	1.01163	1.26095	1.6687	1.63789
GSM1523966	1.04147	1.98883	1.98575	1.72884	2.25188	1.5245	1.46951	1.81155	1.39732	1.11198	2.06075	1.26775	1.15683	1.62394	1.29675	1.89284	1.07687	1.63818	1.43339	3.45559	1.90643	1.05418	1.86868	2.3827	1.61947	3.08927	1.71388	1.61398	1.1482	2.18554	1.75142	1.02353	0.897757	1.11391	1.9968	1.41511	0.88877	1.46257	0.850479	1.9937	1.14521	1.18391	1.4914	1.42033	1.54105	0.987346	0.951057	1.60329	2.02541
GSM1523967	1.14076	2.30847	1.58098	1.7931	2.23003	1.59709	2.02142	1.62494	1.47951	1.42173	2.24152	1.31302	1.38508	1.96926	1.75165	2.00702	0.958087	1.50113	1.47517	3.83221	1.91001	0.908587	1.65151	2.66609	1.68971	3.05476	1.83202	1.61229	1.14695	2.4076	2.77897	0.965936	0.926484	1.44574	1.18971	1.5733	1.01522	1.35292	0.811525	1.92445	1.79624	1.18446	1.09882	1.59764	1.66001	0.889768	0.958157	1.87259	2.18166
GSM1523968	1.53306	2.04791	2.56258	1.84579	2.41404	2.19746	2.32915	1.94342	1.97188	1.70787	1.97527	1.6034	1.79476	1.6334	1.98775	1.88197	1.2634	1.8648	1.94339	3.70862	2.00206	2.15266	1.96813	2.51935	2.32052	3.03833	2.19263	1.59753	1.32446	2.29522	1.41107	1.09928	1.06242	1.27113	1.43491	1.45902	1.73951	1.34762	0.925358	1.98405	1.40978	1.23098	1.33427	1.82977	1.60258	0.876296	1.04626	3.0649	2.30021
GSM1523969	1.28901	2.12662	2.35164	1.87278	2.336	2.01239	1.81633	1.68993	1.62153	1.54227	2.14667	1.25129	1.54163	1.98446	1.80523	1.9089	1.05169	1.74672	1.6279	3.59651	1.93356	1.54435	1.80219	2.66157	1.55303	3.01334	1.95585	1.65856	1.41285	2.39663	2.542	1.01669	0.992167	1.33773	2.13098	1.61288	1.07143	1.46878	0.83976	1.99575	1.38947	1.25206	1.51295	1.59375	1.69274	1.02442	0.92465	2.37293	2.24212
GSM1523970	1.10865	2.00046	2.34392	1.59235	2.30621	1.49451	1.47976	2.02835	1.33847	1.5073	1.69917	1.74637	1.33733	2.04209	1.44269	1.79818	1.0142	1.56317	1.42328	3.76644	1.7625	1.0079	2.03803	2.37642	1.93583	2.42062	1.67983	1.5362	1.06657	2.48313	1.58796	1.02578	1.09802	1.10586	1.30171	1.73265	0.865279	1.39714	0.76644	1.81412	1.09351	1.16774	1.46609	2.14778	1.41918	0.909496	1.15061	1.59333	1.67787
GSM1523971	1.30531	2.02155	1.67297	2.01892	2.72208	2.10378	2.14877	1.81318	1.62056	1.67294	1.98071	1.35467	1.44193	1.75287	1.74355	1.79305	1.0649	1.8032	1.8006	3.69632	2.10497	1.99184	1.50217	2.77531	1.67785	3.07918	1.9999	1.69778	1.27024	2.28581	2.73026	0.906705	0.95716	1.40466	1.26877	1.45972	1.1169	1.54877	0.831071	2.0696	1.52816	1.13194	1.21182	1.6749	1.72127	1.21373	0.950105	2.38784	2.5537
GSM1523973	1.14725	2.27701	2.32165	1.8549	2.14133	1.56878	1.43867	1.58413	1.35184	1.37341	1.76911	1.2947	1.44666	1.90037	1.83109	1.61374	1.03967	1.73277	1.45247	3.89493	1.85578	1.01836	1.80324	2.88562	1.36931	2.89971	1.69334	1.62626	1.05037	2.72842	1.24355	1.13383	0.986616	1.166	1.07182	1.49981	0.976926	1.50179	0.859616	2.11937	1.04291	1.29034	1.3803	1.4235	1.54834	1.06277	1.02634	1.77506	2.07209
GSM1523974	1.08859	2.08852	2.23602	1.95226	2.11943	1.51982	2.13771	1.59946	1.89067	1.13802	2.2024	1.42075	1.26228	1.78442	2.14833	2.05231	1.09961	1.59363	1.63989	3.49927	1.63342	0.967146	2.28796	2.38894	1.52923	2.99432	1.56551	1.75052	0.976759	2.33667	1.21502	0.902161	0.999294	1.32477	2.04131	1.64875	0.850763	1.4223	0.782439	2.04963	1.0124	1.19208	1.36865	1.56825	1.62128	0.944781	0.807047	1.7565	1.81025
GSM1523975	1.37906	2.01666	1.46412	1.8284	2.37353	1.9194	1.84397	1.76523	1.65315	1.59565	2.0456	1.34099	1.43398	1.44965	1.618	1.73052	1.06771	1.59958	1.83573	3.43862	1.74179	1.99159	2.05017	2.28377	1.4627	2.80809	1.88808	1.61734	1.37617	2.05725	1.89607	0.975875	0.970572	1.14189	1.55481	1.45522	1.3318	1.29215	0.937324	1.88855	1.21998	1.18001	1.31889	1.59839	1.59289	0.95189	0.950089	2.25588	2.33541
GSM1523976	1.13942	1.9105	1.54264	1.84945	2.26378	1.62765	1.57207	1.82348	1.34041	1.44527	2.0952	1.37735	1.3258	1.77856	1.85059	1.94736	1.10403	1.74915	1.43553	3.67602	1.84789	1.00205	1.84341	2.46393	1.51445	3.0289	1.87577	1.583	1.11562	2.42247	1.65929	0.981651	0.989269	1.23336	2.24674	1.36681	0.938113	1.49938	0.877603	1.92433	1.74679	1.19539	1.29242	1.6956	1.72352	0.924082	0.883017	2.01948	1.89669
GSM1523978	1.12939	2.27596	1.51459	1.71452	2.2909	1.45975	1.41158	1.58984	1.51554	1.40536	2.20059	1.30035	1.37698	1.65742	1.63706	1.63006	1.0144	1.56797	1.63331	4.03657	1.86848	1.01175	1.93598	3.26261	1.34783	3.18823	1.6621	1.56341	1.37397	2.55785	1.32661	0.999079	1.20338	1.43597	2.10719	1.33393	0.858063	1.52641	0.837089	2.01838	0.960731	1.33081	1.25075	1.44075	1.60414	1.07947	1.1822	1.47512	2.11797
GSM1523979	1.0987	2.01803	2.93284	1.72608	2.32497	1.9211	1.49329	1.64023	1.35493	1.22457	1.81812	1.48044	1.36774	1.733	1.55488	1.78745	1.03238	1.57954	1.50324	3.72241	1.79024	1.21894	1.68984	1.99679	1.37445	2.41312	1.67103	1.55178	0.945405	2.6368	1.4286	1.07039	0.850947	1.06181	1.77575	1.10228	0.876333	1.45874	0.823992	1.75464	0.858612	1.25764	1.31994	1.52735	1.54515	0.876346	1.00234	1.45875	1.91311
GSM1523980	1.19112	2.1573	1.72617	1.88937	2.32271	1.94448	1.90513	1.6545	1.4217	1.55213	2.03269	1.36783	1.40773	1.79868	1.6456	1.88883	0.997213	1.61367	1.51681	3.78734	1.92545	0.99376	1.63065	2.74241	1.23113	3.03367	1.82836	1.69954	1.34272	2.43086	2.83056	0.929569	0.997788	1.45715	2.02331	1.63857	1.14882	1.44471	0.82956	1.9226	1.23758	1.19118	1.20006	1.52391	1.58945	0.972262	0.921935	1.99277	2.41872
GSM1523981	1.21426	2.1578	1.5388	1.96818	2.35061	2.12795	1.77293	1.80063	1.61606	1.43803	1.89659	1.55888	1.48799	1.90609	1.6524	2.09932	1.29156	1.71977	1.62681	3.56577	2.04275	1.1971	2.00715	2.51335	1.30941	2.93875	1.90387	1.63774	1.06819	2.20404	1.29819	0.969538	0.839425	1.22633	1.55041	1.68952	1.74617	1.30398	0.746587	1.82722	1.14324	1.20161	1.20856	1.70872	1.66162	0.995014	1.01005	2.52336	2.42825
GSM1523982	1.23982	2.21198	1.48891	1.89071	2.42478	1.91398	1.9122	1.59921	1.67466	1.43337	1.99755	1.28284	1.40566	1.77587	1.71827	2.13911	1.12429	1.72088	1.62031	3.6825	2.13819	1.32968	1.84456	2.67234	1.47444	2.99172	1.67109	1.73758	1.10938	2.29833	1.61679	1.02743	1.08674	1.34897	1.26872	1.64274	1.69486	1.3712	1.00959	1.97177	1.25752	1.24472	1.31583	1.62362	1.66844	0.913153	1.00227	2.39435	2.3145
GSM1523983	1.14167	2.06173	1.51485	1.78396	2.23643	1.6886	1.52012	1.51209	1.492	1.58188	1.98198	1.40094	1.38288	1.68357	1.53166	2.07693	1.13006	1.53565	1.91101	3.60263	1.7969	0.867149	1.98662	2.29	1.31039	2.94564	1.54984	1.50318	0.990007	2.25155	1.08316	0.958078	1.05938	1.1322	1.08984	1.47589	1.41175	1.38237	0.944034	1.80393	0.872188	1.29414	1.24829	1.6409	1.70801	0.893	1.24108	1.52497	1.84395
GSM1523984	1.317	1.79746	1.46681	1.79449	2.34231	1.82846	2.49776	1.47035	2.23486	1.34751	2.99895	1.74008	1.20883	1.97599	2.07641	2.73966	1.60033	1.47711	1.61221	3.48222	2.11675	0.962654	2.52645	2.16284	1.19027	3.0866	1.43803	1.55527	1.09843	2.32966	1.28314	0.920662	1.44507	1.24763	1.07679	1.65305	1.54381	1.34036	0.837529	1.92722	2.33476	1.22908	1.33735	1.74817	1.45109	0.932893	0.926088	3.45705	2.15312
GSM1523985	1.18254	2.2682	1.55425	1.93388	2.25966	1.69463	1.53695	1.71613	1.42508	1.43146	1.96003	1.31394	1.35048	1.32166	1.6798	1.97191	1.04316	1.59033	1.36664	3.68674	1.86752	1.03143	1.75187	2.5057	1.35206	2.87363	1.88015	1.64554	0.993974	2.2114	1.8952	1.10835	0.996295	1.35605	1.78532	1.21112	1.08148	1.52444	0.839377	2.09396	0.989033	1.16934	1.17214	1.34954	1.51376	0.90211	0.873435	1.86471	2.21329
GSM1523986	1.05561	1.59713	2.13997	1.78206	2.32811	1.74407	1.78879	1.68106	1.51	1.38804	2.02971	1.24747	1.48343	1.37789	1.5096	1.76898	1.04	1.56326	1.49854	3.76272	1.70672	0.956608	1.8159	2.1681	1.66044	2.85785	1.86899	1.38587	1.05543	2.08268	2.2143	0.992759	0.872016	1.05807	2.15267	1.25395	0.943764	1.39584	0.907665	1.73299	0.99354	1.20621	1.20855	1.58913	1.60111	0.977478	0.880516	2.16916	2.22829
GSM1523987	1.05188	2.15951	1.75966	1.83713	2.33254	1.72439	1.77742	1.6785	1.52547	1.48488	2.06572	1.38038	1.46871	1.86762	1.73826	1.86504	1.22255	1.56532	1.617	3.64769	1.87424	1.00619	1.69665	2.46276	1.51428	3.04367	1.94244	1.65765	1.23933	2.33299	2.6704	1.00089	0.875984	1.31873	1.10594	1.54249	0.985351	1.40191	0.867172	1.92712	1.06735	1.12205	1.19491	1.55848	1.58648	0.927321	0.915694	2.0552	2.22165
GSM1523988	1.76437	2.23063	1.57867	2.16602	2.50517	2.50503	2.57113	1.86729	2.17553	2.14308	2.13865	1.67473	1.70586	1.82624	2.18481	2.00284	1.21558	2.30083	2.12607	3.91687	2.16096	2.6529	2.03008	3.08119	2.13996	3.11817	2.52654	1.753	1.48954	2.53938	1.57459	1.39628	1.17457	1.45384	1.09424	1.69169	2.07044	1.3165	1.08415	1.95881	1.86839	1.15262	1.21181	2.05074	1.71823	0.992488	1.27655	2.70782	2.4178
GSM1523989	1.09947	2.23901	2.55289	1.8612	2.31266	1.90593	1.90072	1.76758	1.41462	1.40041	2.18358	1.33276	1.47704	1.79613	1.61574	1.86021	1.03419	1.55793	1.65005	3.83257	1.89729	1.16987	1.84965	2.78733	1.48548	2.97473	1.85781	1.61025	1.30174	2.46808	1.76328	1.01828	1.0174	1.42362	1.18921	1.51131	1.19217	1.3623	0.782381	1.97931	0.989606	1.15758	1.23295	1.62162	1.5275	0.955267	1.01784	2.1235	2.33673
GSM1523990	1.30164	2.21929	1.78176	1.58019	2.31166	2.09622	1.53428	1.60151	1.47825	1.65047	2.0549	1.32581	1.70852	1.54112	1.58748	1.99923	0.99842	1.6682	2.01291	3.66382	1.83606	1.09266	1.86791	2.57152	1.41903	3.22385	1.72034	1.55635	1.19672	2.14832	1.27175	0.970264	1.36165	1.18258	1.01736	1.41862	1.20604	1.42158	0.841985	2.05424	1.05238	1.22919	1.12491	1.71594	1.48058	0.954313	0.80519	2.15577	2.05742
GSM1523991	1.31073	1.98771	2.1084	1.70543	2.27146	1.88843	1.65565	1.6697	1.59655	1.3884	2.1402	1.33562	1.32311	1.67117	1.57049	1.72247	1.00821	1.62282	1.741	3.53196	1.81197	1.15282	2.05961	2.42852	1.41572	2.79783	1.82219	1.60378	1.26985	2.11648	1.71566	0.961971	0.871987	1.03891	2.53034	1.28084	1.18718	1.56261	0.980587	1.94825	1.2491	1.19767	1.27699	1.47485	1.46781	1.03923	0.925271	2.06713	1.97621
GSM1523994	1.06582	2.02838	2.27567	1.77542	2.24988	1.75948	1.67888	1.73084	1.40608	1.38318	2.01901	1.29333	1.59747	1.77116	1.59516	1.8824	1.03312	1.63903	1.5105	3.66188	1.83223	0.991076	1.8602	2.49382	1.66055	2.95174	1.81958	1.5793	1.11223	2.27646	2.31332	1.02446	0.919001	1.15151	2.04263	1.51518	0.953479	1.46044	0.804968	1.83017	0.943503	1.25124	1.30667	1.64506	1.59848	1.05343	0.872528	2.07656	2.21178
GSM1523996	1.04683	1.83202	1.82515	1.73237	2.37416	1.87757	1.60965	1.6614	1.54322	1.40671	2.02282	1.40067	1.54322	1.66497	1.59152	1.80092	1.0584	1.58502	1.51299	3.63112	1.82137	1.10232	1.74658	2.0007	1.87598	2.9355	1.95052	1.62933	1.13527	2.19569	1.36972	0.898103	0.890448	1.09534	1.41441	1.09106	1.02956	1.57951	0.829633	1.88473	0.916719	1.21379	1.22114	1.64378	1.41477	0.988602	0.890607	2.22113	1.97714
GSM1523997	1.03913	1.96455	1.59852	1.70038	2.28065	1.65729	1.95297	1.43241	1.35325	1.33293	1.85023	1.26058	1.4012	1.87052	1.443	1.85247	0.967381	1.58995	1.56076	3.37543	1.59605	0.928263	2.0081	2.22347	1.46227	3.03095	1.66453	1.56375	1.10708	2.14138	1.76837	0.970715	1.03234	1.12926	1.50066	1.17352	0.818101	1.60577	0.735032	2.01744	0.962507	1.27633	1.23447	1.29845	1.50182	1.05404	0.889369	1.69238	1.87387
GSM1523998	1.12281	1.96528	2.31522	1.69625	2.05213	1.55066	1.53926	1.68453	1.36977	1.2677	1.97649	1.2618	1.47775	1.78549	1.3375	1.66589	1.05499	1.53391	1.5855	3.82139	1.81707	1.01223	2.24994	2.5064	1.49553	2.91226	1.66102	1.64405	0.981045	2.53143	1.47298	1.07221	0.979528	1.09579	1.29782	1.37965	0.945005	1.43783	0.832356	1.89608	0.777008	1.31995	1.1944	1.82736	1.45135	0.967413	0.938086	1.34964	1.61826
GSM1524004	1.09266	1.94987	1.96878	1.5741	2.23222	1.56178	1.61539	1.6306	1.48166	1.42835	1.91213	1.32008	1.58172	1.65594	1.40255	1.68977	1.01188	1.58879	1.50418	3.76398	1.77081	0.876043	1.77513	2.3973	1.47938	2.88065	1.83703	1.53647	1.07741	2.25288	1.99492	0.825406	0.884739	1.14809	1.21466	1.27211	0.882066	1.4283	0.811464	1.91393	1.00663	1.22823	1.40455	1.60269	1.5577	1.0261	0.787259	1.85603	1.82693
GSM1524005	1.08712	2.05048	1.5929	1.84434	2.37945	1.42738	1.52094	1.56435	1.73242	1.35275	2.01065	1.2727	1.33606	1.69027	1.54103	1.99732	1.02738	1.56038	1.41628	3.70299	1.7154	1.01902	1.98463	2.15525	1.3436	2.96782	1.65061	1.67387	1.14352	2.25644	2.27148	1.07148	0.895788	1.165	1.63034	1.10102	0.862682	1.44161	0.832979	1.88982	1.66726	1.26214	1.34	1.47594	1.50373	0.981287	0.931045	1.85603	1.79075
GSM1524006	1.73261	2.09041	1.51487	2.04573	2.38724	2.43626	2.49758	1.77384	2.02612	1.96744	2.02076	1.53404	1.82636	1.65698	1.78255	1.87201	1.2894	1.97512	2.15094	3.62689	1.92707	2.30728	1.97861	2.73924	2.24779	2.97726	2.12263	1.6666	1.48314	2.41163	1.56758	1.19125	1.00012	1.23272	1.96567	1.54622	1.85472	1.31624	0.987321	1.94675	1.85792	1.12833	1.31815	2.0268	1.66537	0.9641	0.968627	3.04798	2.50404
GSM1524007	1.20366	1.96019	1.55756	1.94754	2.28451	1.67148	1.72609	1.80486	1.38576	1.26508	2.07716	1.22701	1.37901	1.67184	1.4392	2.06971	1.02182	1.5431	1.35371	3.65963	1.77159	0.894211	1.75482	2.5768	1.15373	3.00241	1.77026	1.56287	1.02	2.40664	1.88893	0.985765	1.05702	1.29027	2.26343	1.50152	1.04326	1.34772	0.751695	1.93865	0.908018	1.18312	1.2369	1.8017	1.74269	0.92076	0.852988	1.92095	2.26436
GSM1524008	1.04331	2.48086	2.02357	1.72766	2.21713	1.42831	1.42222	1.6279	1.35759	1.1568	2.22618	1.19727	1.19256	1.61374	1.4276	1.88069	1.07646	1.67181	1.44323	3.81586	1.7864	1.03216	1.79676	2.96553	1.3856	3.10904	1.60404	1.67024	1.12971	2.39668	1.51711	1.08647	0.965875	1.34824	1.93133	1.50659	0.920677	1.45309	0.849244	2.02716	0.834941	1.17185	1.23538	1.74088	1.62082	0.991783	1.01023	1.51277	1.82278
GSM1524010	1.53911	1.83352	1.76312	1.91085	2.39461	2.15608	2.08547	1.66893	1.69299	1.67726	2.10233	1.34038	1.6397	1.64619	1.59235	1.82625	1.11577	1.8433	1.6878	3.88302	1.88129	1.95088	1.88864	2.60147	1.63185	2.95728	1.89192	1.52213	1.38059	2.285	2.75804	1.05627	0.852294	1.21226	1.59265	1.45677	1.07831	1.4275	0.901471	1.89327	1.55409	1.16022	1.09636	1.70596	1.56484	0.951346	0.865867	2.59902	2.45496
GSM1524011	1.01161	2.15112	2.23672	1.58909	2.30621	1.57591	1.42576	1.55883	1.36496	1.44504	2.33302	1.2742	1.40266	1.77309	1.36903	1.9744	1.05636	1.59252	1.36759	3.74264	1.83344	0.972697	1.6002	2.65996	1.40791	2.76964	1.81394	1.58088	1.03539	2.37759	1.57639	1.00012	0.904402	1.26984	1.20717	1.35322	0.945951	1.46857	0.775376	1.87389	0.976868	1.1706	1.21356	1.64697	1.64093	0.996617	0.828886	1.81621	1.66922
GSM1524012	1.0994	1.95947	1.56372	1.59912	2.24997	1.48616	1.52936	1.57518	1.37588	1.31376	1.90017	1.25623	1.43328	1.60096	1.44165	1.55528	1.06834	1.55519	1.52563	3.80937	1.80697	1.03118	1.88346	2.27002	1.39432	3.00524	1.65127	1.70496	1.08436	2.16416	1.46766	0.922578	0.766259	1.22814	1.77599	1.30606	0.847864	1.40196	0.812728	1.8747	1.23525	1.25596	1.28394	1.68218	1.61086	0.961031	1.00669	1.59757	1.98471
GSM1524014	1.2893	2.38729	2.83383	1.80126	2.19797	1.60451	1.50769	2.0348	1.41247	1.49749	1.84428	1.4566	1.37441	1.50444	1.6525	1.57148	1.1435	1.75341	1.37441	3.75798	1.69394	1.10899	1.70454	2.83232	1.41247	3.0551	1.69143	1.52007	1.17039	2.60458	1.1151	1.04433	1.01152	1.37671	1.92896	1.21271	0.919209	1.55959	0.838224	2.02166	0.852717	1.29463	1.28729	1.46737	1.19799	1.04459	0.865265	1.72381	1.9492
GSM1524015	1.46421	2.0014	1.47993	1.93357	2.44408	1.46658	2.28589	1.66644	2.02192	1.49958	2.04677	1.46527	1.42641	2.07005	1.59332	2.35016	0.970879	1.67046	2.03107	3.79439	1.89074	0.955378	2.15183	2.7055	1.43123	3.09176	1.69938	1.62742	1.01443	2.28033	1.69588	0.913999	1.14936	1.25876	1.89866	1.34382	0.93853	1.46348	0.786854	1.91111	2.01247	1.233	1.75877	1.43108	1.74109	0.971007	1.02348	1.94472	1.95593
GSM1524016	1.04195	2.25994	1.70383	1.66022	2.24638	1.57785	1.64487	1.45961	1.54203	1.2933	2.07856	1.28704	1.38751	1.74132	1.69663	1.65889	1.09723	1.59661	1.47698	3.90161	1.88724	1.04735	1.67283	2.85917	1.38449	3.0017	1.69116	1.51701	1.02382	2.60063	2.74524	0.942803	0.925494	1.58293	1.22262	1.39509	0.990434	1.50487	0.794588	1.86551	0.982272	1.2464	1.09922	1.60291	1.52743	1.01737	0.920425	1.85331	2.24679
GSM1524017	0.980066	1.74323	2.3762	1.61832	2.22255	1.63295	1.51037	1.56012	1.33238	1.22757	1.90854	1.35435	1.46718	1.63653	1.46509	1.5358	0.98747	1.57579	1.29519	3.53724	1.80826	1.05117	1.83102	2.24372	1.47767	2.83712	1.80095	1.45858	1.03525	2.27737	1.53276	1.00238	0.901246	1.11523	2.26486	1.27491	0.842311	1.43762	0.863524	1.83873	0.781553	1.23616	1.17007	1.64093	1.52459	0.962362	0.940852	1.77217	1.97673
GSM1524018	1.05954	2.11477	2.69504	1.73575	2.35629	1.50734	1.51387	1.59433	1.53883	1.25722	1.77595	1.39759	1.49008	1.71353	1.31166	1.64767	1.03167	1.5894	1.38504	3.65397	1.72816	0.93264	1.85714	2.09472	1.44446	2.7311	1.74339	1.57736	1.00486	2.1442	1.66949	0.921238	0.827843	1.11064	1.72764	1.31697	0.948847	1.51958	0.859175	1.73405	0.850092	1.26213	1.31634	1.67198	1.44671	1.05247	0.869914	1.69669	1.63712
GSM1524020	1.11903	1.92018	2.10961	1.66432	2.28707	1.60659	1.61452	1.66596	1.4285	1.44304	2.08805	1.25293	1.33614	1.61175	1.37568	1.73783	0.951733	1.57095	1.48408	3.78018	1.786	0.891783	1.76372	2.31597	1.56755	2.91844	1.88842	1.51962	0.999252	2.24194	2.09002	1.02299	0.874956	1.14379	1.56005	1.35775	0.902266	1.45849	0.797936	1.81209	0.897071	1.23848	1.30767	1.54866	1.34142	0.99434	0.88218	1.94061	1.9741
GSM1524021	1.03327	2.1894	2.3791	1.80121	2.22561	1.69069	1.63099	1.54736	1.51826	1.45142	2.10461	1.18322	1.38755	1.97344	1.78327	1.78412	0.962654	1.4935	1.54022	3.98241	1.85299	0.886052	1.83576	2.76172	1.25739	2.95956	1.82898	1.52087	1.12895	2.41384	2.31207	0.994389	0.974582	1.30679	2.03017	1.40251	1.15176	1.41402	0.817358	1.99553	1.02524	1.28198	1.19238	1.40829	1.55665	0.941756	0.941724	1.93371	2.01197
GSM1524022	1.25564	1.96731	1.52719	1.79722	2.36708	1.95407	1.80873	1.69786	1.52613	1.44669	2.15175	1.45924	1.48585	1.6281	1.88429	1.84159	1.07568	1.7435	1.73407	3.93763	1.80885	1.81726	1.9254	2.53422	1.81036	3.02106	1.84359	1.57384	1.25393	2.39751	1.75767	1.02045	0.828611	1.24257	2.39556	1.35627	1.09725	1.53236	0.897111	1.94589	1.3759	1.193	1.30468	1.67278	1.48012	1.00064	1.01314	2.33406	2.29898
GSM1524023	1.00532	2.07758	2.26096	1.44456	2.33478	1.56515	1.4149	1.65713	1.34798	1.24254	1.82564	1.28191	1.3582	1.4727	1.662	1.70643	1.14435	1.64558	1.67417	3.84169	1.76421	0.886234	1.59004	2.38506	1.55196	3.03905	1.67095	1.61801	1.02798	2.40754	1.55632	1.02346	1.2526	1.18194	2.1007	1.3017	1.03495	1.5699	0.893837	2.04963	0.810952	1.42491	1.35711	1.43303	1.58748	1.00789	0.848662	1.60003	1.75599
GSM1524025	1.06437	2.35701	2.65373	1.74928	2.33617	1.81587	1.54972	1.59816	1.46965	1.4075	1.87002	1.2266	1.46969	1.72907	2.04583	1.64186	1.08298	1.60139	1.50167	3.94041	1.85446	1.28862	1.94652	2.39849	1.4822	2.52871	1.61778	1.58416	0.966846	2.39893	1.41647	1.00269	0.94517	1.25585	2.04267	1.44129	0.882644	1.53517	0.892306	1.95159	0.885581	1.28736	1.17633	1.40149	1.63193	0.944344	0.893771	1.71171	1.85755
GSM1524026	1.31789	2.11527	1.56645	1.78653	2.39306	1.78945	1.67383	1.53659	1.41185	1.51563	1.90501	1.3043	1.57116	1.59876	2.10872	1.75908	1.10944	1.72314	1.5988	4.03433	1.89837	1.02534	1.85892	2.92114	1.47511	3.04329	1.86765	1.71649	1.25596	2.48937	1.43664	1.03425	1.30803	1.40345	1.53701	1.56154	1.21763	1.4717	0.902069	2.00421	1.1188	1.28792	1.15906	1.49993	1.54709	0.927081	1.10466	2.31242	2.29748
GSM1524027	1.02956	2.1422	1.89876	1.6933	2.25111	1.56338	1.63003	1.64436	1.3699	1.14704	2.09253	1.23009	1.27107	1.73132	1.58822	1.66193	1.10132	1.60584	1.40605	3.94123	1.87268	1.05398	1.84093	2.77215	1.32466	2.8744	1.80441	1.66633	1.06798	2.58898	1.80479	0.982996	1.06944	1.336	1.0971	1.45172	0.968784	1.43446	0.828767	1.9944	0.859357	1.20488	1.26132	1.60481	1.52537	1.08119	1.03574	1.82324	2.14079
GSM1524029	1.35176	2.19188	1.61969	1.87996	2.78753	2.26467	2.37857	1.76919	1.55825	2.04932	2.11522	1.39712	1.52857	1.78075	2.22882	1.8855	1.07405	1.72835	1.94259	3.79034	2.19292	2.05273	1.87424	3.26066	1.69854	3.06235	2.03387	1.68296	1.37506	2.60929	2.00861	0.985041	1.43023	1.43597	1.30387	1.3403	1.40984	1.4146	0.958317	2.15321	1.72135	1.211	1.32208	2.00177	1.47269	0.896239	1.06869	2.89354	2.35127
GSM1524032	1.08502	2.0456	2.41609	1.77995	2.24496	1.51645	1.57647	1.51144	1.44242	1.21321	1.65948	1.30408	1.32213	1.56622	1.38707	1.81994	0.984137	1.56588	1.53631	3.62976	1.88595	1.10942	1.79553	1.91705	1.47875	2.33989	1.64035	1.63078	1.14323	2.06303	1.24547	1.05454	0.951743	1.00352	1.73571	1.10339	1.18745	1.5339	0.879506	1.89205	0.913923	1.25537	1.58297	1.56853	1.38581	0.869376	0.916079	1.92048	1.73472
GSM1524035	1.32366	2.0356	2.06941	1.79772	2.5243	2.11942	2.0641	1.59333	1.78508	1.67644	2.05921	1.38715	1.54803	1.6789	1.81303	1.67051	1.11364	1.68599	1.85456	3.58783	1.98883	1.90216	1.84866	2.87029	1.75146	3.00913	1.9393	1.59191	1.18665	2.50963	2.13875	1.06772	0.872943	1.17439	1.24063	1.4741	1.34378	1.42927	0.924183	1.95045	1.53994	1.19619	1.3458	1.68443	1.56487	1.08996	0.872216	2.72794	2.387
GSM1524036	1.13277	1.93995	1.63614	1.76142	2.3114	1.67825	1.51945	1.45864	1.4503	1.17842	2.25768	1.24941	1.5102	1.99135	1.92029	1.7519	1.0939	1.58884	1.39203	3.60884	1.89445	0.995081	1.7158	2.65088	1.29601	2.76675	1.77701	1.54952	1.02233	2.65587	1.34982	1.06944	0.875854	1.41165	2.46937	1.44723	1.0018	1.49541	0.813279	1.91257	0.891639	1.26231	1.27174	1.5116	1.7261	1.05648	0.984995	1.90211	2.47753
GSM1524037	1.16332	2.2579	1.5654	1.7097	2.47006	1.97651	1.7132	1.8131	1.3989	1.4621	2.01579	1.2817	1.29361	1.82737	1.71506	1.88932	1.00832	1.62175	1.82539	3.84072	1.91532	0.918398	1.80045	3.28804	1.28599	3.12985	1.7943	1.64954	1.19172	2.46668	2.17639	1.06578	1.06992	1.35806	1.4268	1.40024	1.11854	1.49288	0.952204	2.00201	1.20649	1.10773	1.25491	1.48789	1.66485	0.95276	1.03666	2.05091	2.20985
GSM1524039	1.02983	2.10602	2.23189	1.75375	2.20895	1.87415	1.73642	1.57608	1.54631	1.22323	1.8774	1.14604	1.28881	1.63696	1.48316	1.90183	0.94995	1.57031	1.61153	3.70355	2.01591	1.13624	1.91215	2.5114	1.28385	2.86544	1.82539	1.73299	1.01154	2.29807	1.47982	0.915095	0.9122	1.19334	1.31661	1.48236	1.79123	1.52444	0.845114	1.83304	0.972633	1.22963	1.09676	1.53779	1.41784	0.90143	0.906403	2.21022	2.3482
GSM1524040	1.05259	1.81332	2.18162	1.77679	2.21517	1.67498	1.69239	1.72145	1.43986	1.21113	2.08701	1.31776	1.4207	1.75498	1.42824	1.71734	1.06354	1.56701	1.36377	3.4068	1.74624	0.949357	1.83256	2.25297	1.58594	2.4092	1.73765	1.6877	1.0028	2.21491	1.92167	1.04376	0.858333	1.09495	1.74823	1.20988	1.04256	1.44123	0.831974	1.82303	1.01686	1.2966	1.28547	1.52546	1.51195	0.966614	0.87041	1.83405	1.96474
GSM1524041	1.16646	2.15087	1.68417	1.6917	2.06839	1.59067	1.44801	1.29969	1.45093	1.21159	1.68214	1.2068	1.74872	1.84154	1.53022	2.02225	1.04608	1.4587	1.53521	3.56651	1.89153	1.07039	1.8521	2.30898	1.52716	2.31414	1.70323	1.49891	0.997729	2.38385	1.25394	1.15887	1.06859	1.15347	1.12587	1.24926	1.18577	1.46755	0.780722	1.8963	0.901327	1.24615	1.23892	1.79001	1.57413	0.89732	1.19519	1.77281	1.87037
GSM1524042	1.06622	2.09914	1.558	1.76173	2.39549	1.59366	2.82617	1.47089	1.44357	1.17627	1.86332	1.44963	1.51357	1.68917	1.52312	1.99812	1.05963	1.63495	1.55719	3.57115	1.84385	0.900307	2.05057	2.59947	1.29583	2.97502	1.96709	1.55486	1.12755	2.44364	2.19873	0.995223	1.05119	1.24136	1.18925	1.26599	1.17996	1.40278	0.852394	1.91834	1.27228	1.223	1.13065	1.55111	1.57349	0.887678	1.00156	2.03858	2.26118
GSM1524043	1.06306	1.90532	1.479	1.78312	2.26959	1.55254	1.57363	1.68977	1.4088	1.19754	1.87208	1.32016	1.30711	1.71508	1.52717	1.86695	1.08115	1.59377	1.38472	3.49375	1.73356	1.15358	1.82377	2.34393	1.33092	2.90588	1.76718	1.4929	1.06035	2.38706	1.54413	0.853241	0.977344	1.20195	2.27393	1.38014	0.919587	1.52014	0.797754	1.89915	1.01193	1.33277	1.40277	1.42813	1.49005	0.946106	0.842727	1.56993	2.10659
GSM1524044	1.16798	2.22406	1.62642	1.85528	2.28665	1.88737	2.18245	1.64052	1.60194	1.4343	2.1766	1.22975	1.27482	1.93197	2.07166	1.82091	0.921313	1.58965	1.73872	3.79121	1.80222	0.964673	1.70978	2.99888	1.4413	3.1375	1.92806	1.57504	1.25138	2.66423	2.08657	0.908084	1.025	1.11738	2.5476	1.40722	1.32917	1.41188	0.847965	2.00745	1.33768	1.31346	1.30501	1.36662	1.61062	0.942788	1.01491	2.12389	2.26007
GSM1524045	1.09699	2.17826	2.45	1.55084	2.28448	1.58549	1.63347	1.63998	1.29334	1.4625	2.03421	1.41353	1.27574	1.93919	2.193	1.69515	1.08312	1.55728	1.44323	3.82189	1.76627	0.951668	1.9478	2.52815	1.42064	2.90007	1.68669	1.66991	1.02052	2.68638	1.41315	0.959924	1.16455	1.0621	2.66928	1.66652	0.968457	1.47706	0.830243	1.94613	0.941534	1.2625	1.35264	1.6175	1.36703	0.924578	1.03249	1.74738	1.98675
GSM1524046	1.15684	2.25977	2.80211	1.89534	2.28535	1.97464	1.85662	1.70474	1.45016	1.52379	2.0471	1.27039	1.58646	1.66342	2.04936	1.822	1.02705	1.7286	1.54963	3.65025	1.96322	1.31329	1.65786	2.95465	1.37033	3.06962	2.05968	1.5863	1.17355	2.51529	2.17993	0.986991	0.948559	1.18831	1.67254	1.42319	1.26298	1.39977	0.818691	1.97389	1.33373	1.19078	1.1606	1.54121	1.55282	1.05807	0.907047	2.39559	2.45271
GSM1524047	1.08475	2.30269	2.8147	1.55215	2.2724	1.64617	1.67506	1.68439	1.36041	1.53497	2.33705	1.27416	1.40825	1.86451	1.72134	1.82626	1.01181	1.69091	1.35175	3.69893	1.96096	0.912682	1.708	3.07061	1.40825	2.9542	1.86724	1.69116	1.16648	2.55371	2.12319	0.948052	1.04538	1.41901	1.58257	1.2682	0.90079	1.35058	0.848682	1.99851	0.953571	1.2129	1.19549	1.65602	1.52432	1.03676	1.13735	1.77661	2.16735
GSM1524048	1.12127	2.10565	1.64505	1.9197	2.39703	1.78778	1.5552	1.82093	1.40313	1.39434	1.80657	1.38521	1.27469	1.71585	1.69707	1.85366	1.05863	1.60604	1.47486	3.7002	1.94564	1.16403	1.60329	2.74404	1.21256	2.71306	1.65414	1.548	1.22181	2.88429	1.29182	0.99559	1.0332	1.15416	1.6313	1.49194	1.1831	1.47847	0.799217	1.91249	0.859138	1.29738	1.5907	1.7269	1.61572	1.11159	0.859622	1.93421	2.01782
GSM1524049	1.33273	2.02	2.45053	1.84475	2.30541	2.08775	1.625	1.63075	1.49747	1.39438	2.07049	1.21503	1.38322	1.6588	1.8692	1.70995	1.03614	1.55674	1.58238	3.52174	1.84098	1.08368	1.93961	2.6229	1.45214	2.96484	1.8405	1.60027	1.28581	2.51567	1.46114	0.963982	0.932742	1.14797	2.14655	1.3482	1.21705	1.51624	0.761634	1.88748	1.06037	1.17606	1.33273	1.48164	1.46452	1.06146	0.962693	1.97435	1.95414
GSM1524050	1.05683	2.243	3.10431	1.7269	2.27869	1.51529	1.3758	1.46975	1.5378	1.38097	1.97022	1.22403	1.36829	1.76768	1.76909	1.90435	1.11608	1.5876	1.51108	3.54927	1.75956	1.01515	2.13747	2.41083	1.4466	2.84997	1.79959	1.62117	1.05973	2.25776	1.96916	0.943239	0.866714	1.12386	1.74952	1.14912	0.939562	1.57511	0.810602	2.06192	1.55632	1.22585	1.33945	1.71498	1.45388	1.10616	0.866335	1.95472	1.83048
GSM1524053	1.04355	1.758	1.49884	1.6231	2.21851	1.68288	1.55355	1.47382	1.32535	1.37127	1.67821	1.21015	1.31134	1.38267	1.4075	1.67557	0.958007	1.59152	1.36237	3.32918	1.7128	0.938622	1.98088	1.92243	1.57701	2.96409	1.85511	1.52618	0.965051	1.89115	1.7473	0.877328	0.862213	0.957486	2.37529	1.17904	0.899992	1.52292	0.912433	1.88079	0.866486	1.25451	1.39554	1.96782	1.54999	0.947995	0.820344	1.83403	1.98817
GSM1524054	0.965386	2.0336	1.99034	1.70518	2.33345	1.66658	1.56215	1.41571	1.34812	1.33626	1.69544	1.34471	1.40468	1.58112	1.58088	1.86468	1.13812	1.49259	1.58129	3.37166	1.75633	1.04893	1.82215	1.91016	1.50137	2.31909	1.72788	1.54571	1.10446	2.30642	1.39098	1.01235	0.970195	1.13902	1.9138	1.13668	0.920437	1.38406	0.736163	1.82787	0.872884	1.21227	1.32053	1.40763	1.37323	0.910166	0.77032	1.70772	2.02235
GSM1524056	0.993974	1.98034	1.85795	1.65448	2.33426	1.30949	1.44248	1.49584	1.45168	1.44994	1.78385	1.26353	1.4319	1.71933	1.45633	2.12157	1.067	1.53211	1.88844	3.44803	1.68345	1.01607	1.77634	2.45048	1.40493	2.97433	1.57729	1.54562	1.09808	2.2946	1.61741	1.13096	1.01087	1.18387	1.34058	1.337	0.827539	1.53798	0.798941	1.97157	1.04687	1.21359	1.45906	1.92065	1.33403	0.930424	0.771383	1.69009	2.06699
GSM1524057	1.45093	2.1346	1.60247	2.06134	2.44942	2.29231	2.50021	1.88308	1.90537	1.81051	2.09987	1.63286	2.07521	1.68991	2.07596	1.84469	1.22816	2.02322	2.15366	3.80925	1.96756	2.50405	2.21487	2.74049	2.26034	3.0306	2.30998	1.59744	1.68942	2.29683	1.21257	1.14751	0.938695	1.29785	1.13761	1.62449	1.8087	1.37042	0.952081	2.01399	1.64633	1.26902	1.32948	2.03133	1.63733	0.916887	0.955071	2.82643	2.30985
GSM1524058	1.25287	2.23271	1.63518	1.88294	2.46556	1.83786	1.95796	1.73468	1.55377	1.60699	2.15549	1.3132	1.53259	1.6554	1.73879	2.02493	1.02854	1.52347	1.67533	3.7911	2.08868	1.04255	1.57675	2.7844	1.41291	2.76652	1.62854	1.73915	1.34741	2.30807	2.24813	1.05678	1.27252	1.40834	1.55495	1.3566	1.09926	1.42904	0.907927	2.23483	1.26627	1.17677	1.33019	1.24253	1.52581	0.96966	0.845382	1.95692	2.5547
GSM1524059	1.20261	2.11639	1.94136	1.91312	2.20559	1.9054	1.7972	1.69029	1.62481	1.36467	2.12211	1.34096	1.25531	1.86198	1.83803	1.7684	1.02844	1.72344	1.65827	3.72389	1.91712	1.42562	1.90592	2.63867	1.28059	2.94354	1.87096	1.66484	0.994207	2.52986	1.73205	1.03226	1.04558	1.07901	1.33887	1.60519	1.62509	1.4193	0.846458	1.98104	1.11406	1.31997	1.25285	1.62675	1.68686	0.972296	1.04044	2.30008	2.37686
GSM1524060	1.0125	2.02471	1.73747	1.87041	2.3439	1.53291	1.4637	1.78871	1.43803	1.38129	2.11453	1.43365	1.32991	1.71129	1.67059	2.12501	1.05093	1.60375	1.56983	3.06968	1.84563	0.986611	1.89454	2.08429	1.28648	2.81584	1.74793	1.60385	1.14015	2.12075	1.3743	1.00204	0.922999	1.11826	1.09302	1.18908	0.963225	1.49932	0.792183	2.02264	0.812678	1.32061	1.32257	1.67202	1.5599	1.0332	0.981332	1.72741	1.98483
GSM1524061	1.08171	1.8457	2.62183	1.5331	2.23114	1.57913	1.46026	1.60877	1.32475	1.29341	1.81972	1.29851	1.37785	1.47139	1.18214	1.68562	1.09676	1.61391	1.47243	3.22306	1.82387	1.04346	1.99183	2.23963	1.42069	2.90429	1.5152	1.54537	1.03683	2.37377	1.35188	0.936482	0.912238	1.13619	1.85431	1.36111	0.742477	1.46255	0.83182	1.75715	0.884532	1.20933	1.41689	1.5743	1.55738	1.06999	1.06654	1.26477	1.66034
GSM1524062	1.60003	2.0415	2.03129	2.01599	2.47184	2.28428	2.33588	1.82783	2.0561	1.88393	2.12088	1.43924	2.05696	1.57679	1.83042	1.66288	1.24971	2.1015	2.12372	3.78424	1.87149	2.79993	2.03	2.49976	2.10599	2.80485	2.16993	1.72777	1.37615	2.40545	1.90306	1.16562	1.07649	1.25369	1.27295	1.64846	1.7645	1.36326	0.862855	2.07973	1.83978	1.22916	1.21071	1.88936	1.55057	0.962877	1.12118	2.96082	2.44722
GSM1524068	1.04341	2.31891	2.75229	1.49754	2.43733	1.54854	1.82309	1.42432	1.35783	1.59514	1.6134	1.26308	1.36499	1.60754	1.45662	1.6769	1.01201	1.54983	1.38064	3.666	1.64256	1.08185	1.7328	2.2801	1.18892	2.18748	1.66008	1.61603	1.16387	2.57953	1.41432	0.945034	0.973688	1.10464	2.33155	1.35127	0.872234	1.47131	0.814692	2.02239	0.850401	1.16674	1.21588	1.5926	1.56527	1.03698	0.843578	1.55783	2.00164
GSM1524069	1.0083	2.31216	2.58582	1.74686	2.24056	1.59794	1.5304	1.65116	1.29004	1.36949	1.84378	1.31815	1.30533	1.71586	1.79494	1.74937	1.06584	1.50512	1.31834	3.55118	1.6378	0.941682	1.48741	2.45071	1.53097	2.82203	1.70121	1.53505	1.09977	2.33303	1.38317	0.97821	1.02485	1.28604	1.71013	1.59712	0.886726	1.52786	0.898539	1.99682	0.971258	1.26548	1.43735	1.57054	1.46416	1.03176	0.895319	1.75284	1.79598
GSM1524070	1.0038	2.25003	2.58831	1.66198	2.13173	1.50932	1.79952	1.77084	1.31946	1.66845	1.98588	1.2643	1.24464	1.68775	2.16587	1.71152	0.93499	1.47648	1.32146	3.58336	1.72268	1.03106	1.63107	2.80949	1.43536	3.07119	1.79242	1.67758	1.02815	2.81599	1.73643	0.853003	1.03464	1.17757	1.4549	1.48437	0.987352	1.46081	0.901598	1.92472	1.10853	1.34304	1.15538	2.12005	1.44193	0.887585	1.0471	1.79134	1.81306
GSM1524071	1.10219	1.81493	2.72248	1.84046	2.29491	1.54814	1.55093	1.66255	1.35514	1.32668	1.99496	1.30718	1.34604	1.63753	1.69331	1.44476	0.94427	1.57701	1.59276	3.52437	1.82601	1.02796	1.78403	2.46432	1.64603	2.83603	1.71242	1.51475	1.00994	2.12256	2.41357	0.871132	0.977872	1.26815	2.26246	1.26439	0.943738	1.47788	0.855691	2.04668	0.9521	1.25739	1.23832	1.68971	1.44973	0.987174	0.809366	1.88009	2.09505
GSM1524072	1.2115	1.74628	2.41969	1.66642	2.40987	1.71665	1.72927	1.75272	1.50284	1.52146	2.04634	1.30017	1.53975	1.41317	1.36986	1.70542	0.99527	1.57495	1.51765	3.45314	1.83873	0.994782	1.87129	2.33179	1.58603	2.87806	1.76402	1.56004	1.07708	2.10091	2.82047	0.978286	0.866814	1.23693	1.30977	1.26145	1.00583	1.42839	0.89193	1.8902	1.15239	1.26072	1.18523	1.78459	1.50368	1.12779	0.877891	2.07564	2.19444
[truncated: 134 more columns]
