# Supplementary material for: An innovative pyroptosis-related long-noncoding-RNA signature predicts the prognosis of gastric cancer via affecting immune cell infiltration landscape
Source: Pathol Oncol Res. 2022 Dec 7;28:1610712. doi: 10.3389/pore.2022.1610712 (PMC9767988; doi:10.3389/pore.2022.1610712)
Supplement: Supplementary file 3 [file DataSheet1.xlsx]

## Sheet: Sheet1
The list of pyroptosis-related genes
	Genes	Full-names		Category
1	AIM2	Absent in melanoma 2		Protein Coding
2	CASP1	cysteine-aspartic acid protease-1		Protein Coding
3	CASP3	cysteine-aspartic acid protease-3		Protein Coding
4	CASP4	cysteine-aspartic acid protease-4		Protein Coding
5	CASP5	cysteine-aspartic acid protease-5		Protein Coding
6	CASP6	cysteine-aspartic acid protease-6		Protein Coding
7	CASP8	cysteine-aspartic acid protease-8		Protein Coding
8	CASP9	cysteine-aspartic acid protease-9		Protein Coding
9	ELANE	elastase, neutrophil expressed		Protein Coding
10	GPX4	glutathione peroxidase 4		Protein Coding
11	GSDMA	gasdermin A		Protein Coding
12	GSDMB	gasdermin B		Protein Coding
13	GSDMC	gasdermin C		Protein Coding
14	GSDMD	gasdermin D		Protein Coding
15	GSDME	gasdermin E		Protein Coding
16	IL18	interleukin 18		Protein Coding
17	IL1B	interleukin 1 beta		Protein Coding
18	IL6	interleukin 6		Protein Coding
19	NLRC4	NLR family CARD domain containing 4		Protein Coding
20	NLRP1	NLR family pyrin domain containing 1		Protein Coding
21	NLRP2	NLR family pyrin domain containing 2		Protein Coding
22	NLRP3	NLR family pyrin domain containing 3		Protein Coding
23	NLRP6	NLR family pyrin domain containing 6		Protein Coding
24	NLRP7	NLR family pyrin domain containing 7		Protein Coding
25	NOD1	nucleotide binding oligomerization domain containing 1		Protein Coding
26	NOD2	nucleotide binding oligomerization domain containing 2		Protein Coding
27	PJVK	pejvakin/deafness, autosomal recessive 59		Protein Coding
28	PLCG1	phospholipase C gamma 1		Protein Coding
29	PRKACA	protein kinase cAMP-activated catalytic subunit alpha		Protein Coding
30	PYCARD	PYD and CARD domain containing		Protein Coding
31	SCAF11	SR-related CTD associated factor 11		Protein Coding
32	TIRAP	TIR domain containing adaptor protein		Protein Coding
33	TNF	tumor necrosis factor		Protein Coding
