# Supplementary material for: An innovative pyroptosis-related long-noncoding-RNA signature predicts the prognosis of gastric cancer via affecting immune cell infiltration landscape
Source: Pathol Oncol Res. 2022 Dec 7;28:1610712. doi: 10.3389/pore.2022.1610712 (PMC9767988; doi:10.3389/pore.2022.1610712)
Supplement: Supplementary file 4 [file DataSheet2.xlsx]

## Sheet: sheet1
The expression level of 230 lncRNAs
id	time	status	242332_at	223740_at	230589_at	230433_at	225786_at	231024_at	215118_s_at	1558474_at	230595_at	220575_at	1555858_at	240314_at	224568_x_at	234219_at	217506_at	239432_at	242358_at	233077_at	1553829_at	220352_x_at	242206_at	238290_at	1555865_at	1559901_s_at	238850_at	212957_s_at	232346_at	205833_s_at	223779_at	1562413_at	1557050_at	218820_at	219563_at	235534_at	242222_at	1557610_at	232088_x_at	232918_at	235691_at	227406_at	1553145_at	229041_s_at	239466_at	228702_at	1554447_at	1558216_at	213340_s_at
GSM1523727	2662	0	1.84084	1.67953	1.10083	1.43506	1.83927	1.37775	1.56439	1.15074	1.36969	0.829586	1.43594	1.05944	2.60595	1.22955	1.11006	1.26512	0.795152	1.53686	0.86331	1.77701	0.959037	1.26334	1.20017	1.08862	1.21587	1.61598	1.46453	1.38541	2.329	1.04115	0.884926	1.65459	1.62944	1.53225	1.58875	1.27695	0.977904	1.48497	0.866322	1.62868	1.27655	1.60776	1.12222	1.45322	1.8931	2.15943	1.49137
GSM1523728	2647	0	1.46207	1.57279	1.05882	1.45826	2.15436	1.49946	1.47772	1.00473	1.45889	0.926752	1.52961	1.09531	2.87588	1.8965	1.65267	1.24348	0.930929	1.43497	0.839345	1.78749	0.933239	1.2307	1.21269	1.04742	1.10968	1.5871	1.58974	1.34021	2.41583	1.04011	0.836124	1.82018	1.86383	1.42552	1.69291	1.10675	1.04787	1.60874	1.0141	1.75764	1.32553	1.49352	1.26055	1.61411	2.22578	2.12976	1.61981
GSM1523729	2647	0	1.75038	1.59376	1.04314	1.46249	2.20732	1.54609	1.48796	0.991506	1.56869	0.861623	1.53716	1.17368	2.84949	1.98398	1.62631	1.42975	0.900186	1.52582	0.869332	1.89522	1.03072	1.22885	1.28099	1.12641	1.08031	1.45632	1.47803	1.37846	2.27782	0.967577	0.928555	1.93355	1.96919	1.4418	1.7814	1.07602	0.927599	1.50054	0.930261	2.08667	1.36139	1.68694	1.24469	1.34645	2.0945	2.1596	1.6217
GSM1523744	3171	0	1.6236	1.71325	1.0219	1.51412	1.84364	1.43053	1.20413	0.99349	1.43891	0.966817	1.50226	0.997581	2.51404	1.20841	1.31502	1.08664	0.82362	1.52973	0.805327	1.80998	0.870919	1.2904	1.25271	1.07643	1.0917	1.58616	1.46273	1.47105	2.73531	1.02226	0.995724	1.55292	1.75983	1.81427	1.93092	1.22362	0.918924	1.58742	0.86321	1.84217	1.1467	1.41343	1.26377	1.61154	1.87071	2.29134	1.60641
GSM1523745	3166	0	1.76299	1.50715	0.969816	1.50362	2.28537	1.50098	1.24235	0.984894	1.4049	0.845221	1.41539	1.12127	2.43306	1.5201	1.60578	1.39705	0.997326	1.44764	0.75951	1.93247	0.941778	1.27894	1.32327	1.03619	1.08325	1.34534	1.57778	1.62483	2.30119	1.03273	0.926179	1.92084	1.98784	1.3763	1.82499	1.29289	1.17026	1.66677	0.934805	2.11474	1.42476	1.6349	1.40432	1.70594	1.84361	1.88832	1.69356
GSM1523746	765	1	1.59348	1.58781	1.03563	1.4762	2.3713	1.50944	1.8002	0.998044	1.50769	0.989045	1.71799	1.09689	2.48437	1.651	2.20206	1.31557	1.14837	1.38451	0.797322	1.90256	2.21492	1.24375	1.27065	1.05012	1.22783	1.54559	1.48532	1.53359	1.66322	0.971561	0.855022	2.04766	2.04034	1.46121	1.57726	1.02473	1.05275	1.43075	1.09469	1.91189	1.31181	1.71692	1.44202	1.72857	2.13524	1.29206	2.33919
GSM1523747	261	1	1.67284	1.55598	1.00159	1.33664	1.88812	1.32906	1.17995	0.927926	1.45295	0.861297	1.87023	1.22153	2.9187	1.19804	1.82653	1.40118	0.894394	1.47748	0.787073	1.87931	2.50652	1.29028	1.32738	1.04197	1.26586	1.54682	1.51718	1.36679	1.57711	1.01619	0.857892	1.56429	1.96123	1.34973	2.17734	1.10684	0.931304	1.58268	0.872015	2.22982	1.46957	1.62294	1.45512	1.77535	2.32856	1.31975	2.25318
GSM1523748	3148	0	1.934	1.51031	1.12239	1.51828	1.94581	1.42577	1.9094	1.01261	1.89377	0.831561	1.711	1.09689	2.69213	1.79556	1.89204	1.33883	0.957533	1.4184	0.817083	1.84325	1.13093	1.21752	1.32859	1.16055	1.11084	1.54386	1.5172	1.69618	2.39056	1.03767	1.08702	2.14138	2.02235	1.52573	1.8032	1.1621	1.09591	1.52879	0.979036	2.11447	1.25919	1.76071	1.36485	1.76125	2.14663	2.05056	1.73968
GSM1523768	727	1	1.76442	1.69646	1.06144	1.61145	2.08876	1.381	1.7255	0.956255	1.43002	0.868503	1.84263	1.09033	2.73214	1.9796	1.86776	1.54938	1.2087	1.4536	0.765802	1.8369	0.910133	1.2265	1.25699	1.16358	1.00672	1.58012	1.50891	1.46352	2.01882	0.927216	1.14876	2.17884	2.02536	1.44062	1.65718	1.07691	1.04218	1.57965	1.02079	1.9875	1.25769	1.90621	1.41842	1.88525	1.85001	1.54507	1.9646
GSM1523769	412	1	1.85107	1.56235	1.10505	1.39496	2.35789	1.60248	2.13739	0.955274	1.54222	0.861952	1.76813	1.28062	2.83634	1.69522	1.92019	1.69957	1.2408	1.43716	0.840953	1.94525	1.20575	1.23365	1.22571	1.09536	1.04315	1.37166	1.61221	1.33237	2.29092	0.937729	1.03424	2.17473	2.27996	1.52842	1.67808	1.05902	1.04409	1.68861	0.898087	2.08313	1.43331	1.9564	1.28514	1.98905	2.20817	1.92561	1.95755
GSM1523770	662	1	1.48853	1.63923	1.14614	1.48731	2.28356	2.03999	1.17343	1.19525	1.29185	1.04566	2.08543	1.38701	3.10377	1.56751	1.18586	1.5708	0.801065	1.50377	0.781348	1.9731	0.983026	1.26444	1.23962	1.08625	1.18545	1.47059	1.61864	1.21795	2.42488	1.01413	0.838536	1.43345	1.77495	1.17938	1.77202	1.11432	0.884979	1.63174	0.98745	1.83076	1.41267	1.86217	1.46377	2.37647	2.0947	2.00443	1.62799
GSM1523771	380	1	2.04931	1.61817	1.41146	2.09442	2.32076	1.50537	1.02234	1.15141	2.57171	0.897367	1.81322	1.20499	2.73001	1.60797	2.07082	1.72454	1.48879	1.42673	0.852899	1.97027	1.58269	1.03647	1.24541	1.72222	1.34624	1.84283	1.49378	2.51268	1.88533	0.897972	1.14348	2.76777	2.27992	1.94639	1.40704	1.06111	1.27112	1.70875	1.25587	2.08729	1.35497	2.07935	1.44607	2.06284	2.13751	1.54343	2.18461
GSM1523773	130	1	2.10387	1.7592	1.31821	2.00588	2.55968	1.84318	2.10419	1.13658	2.40062	1.06418	1.84029	1.43915	2.90983	1.05376	2.12737	1.95457	1.70633	1.32397	0.878882	2.00286	1.59844	1.12051	1.18569	1.32919	1.18115	1.7376	1.89739	2.12908	2.22054	0.898122	1.24018	2.95148	2.31237	1.81548	1.67903	0.98559	1.17586	1.68948	1.24677	2.1775	1.74753	1.96013	1.45134	1.96253	2.20532	1.75753	2.10988
GSM1523775	2928	0	1.7259	1.60771	1.10127	1.49213	2.25492	1.50249	1.54391	1.05462	1.2631	0.980815	1.84607	1.17071	2.58461	2.11234	1.82505	1.52895	0.927948	1.38471	0.734116	1.85237	0.922277	1.18854	1.48669	0.924329	1.11663	1.68646	1.58628	1.36509	1.76462	1.00644	1.04595	1.84041	1.78125	1.38536	2.21443	1.13498	0.97103	1.61513	0.900224	1.961	1.46437	1.64323	1.19341	1.41698	2.29481	1.52032	1.69505
GSM1523776	2924	0	1.58113	1.55733	1.11142	1.43803	2.54321	1.53147	1.38315	1.09936	1.43976	0.966695	1.6163	1.31278	2.66932	1.8669	1.20852	1.34408	0.886595	1.40586	0.7978	1.88596	0.905731	1.21699	1.50671	1.06446	1.12069	1.53093	1.45348	1.50699	2.16739	1.01355	1.11862	1.61756	2.01491	1.66192	1.61658	1.21093	1.02462	1.65803	0.966587	2.02389	1.40842	1.76193	1.22365	1.8017	2.02494	1.70937	1.61374
GSM1523777	2788	0	1.73951	1.57185	1.06223	1.73336	1.90917	1.54186	1.42646	0.965646	1.70115	0.839025	1.663	1.15264	2.48127	1.92051	1.35114	1.34758	0.901296	1.60805	0.816341	1.86168	0.886033	1.24862	1.30456	1.07998	1.07428	1.56668	1.43266	1.41308	1.57625	0.956734	0.84991	1.68821	1.95469	1.28872	1.93174	1.13058	0.869492	1.60581	1.07598	1.94236	1.14118	1.52814	1.21776	2.12631	2.14255	1.23897	1.41469
GSM1523778	2779	0	1.79767	1.56051	0.999705	1.77556	2.11786	1.52827	1.64043	0.974016	1.44238	0.882378	1.71219	1.21884	2.88088	2.25355	1.8177	1.44637	1.19623	1.49135	0.774531	1.83661	1.0614	1.08874	1.25257	1.1543	1.04244	1.51123	1.46332	1.35491	1.92103	1.01188	1.04828	2.04391	2.07691	1.43873	1.76742	1.09194	1.11032	1.54192	1.43873	1.99426	1.40272	1.76985	1.33675	1.81953	2.02564	1.59194	1.74282
GSM1523780	492	1	1.58972	1.48764	1.01734	1.52388	2.19002	1.70572	1.15659	0.927692	1.47272	0.879954	1.75005	1.18157	3.15458	1.89918	1.84562	1.47057	1.03768	1.4804	0.778614	1.79851	0.966848	1.22925	1.25724	1.18617	1.15135	1.44325	1.56508	1.30652	2.62984	0.969279	0.978406	1.80874	1.88215	1.74182	1.79112	1.10076	1.04036	1.70624	1.11166	1.9213	1.26438	1.4776	1.32271	1.94764	1.95233	2.42609	1.56101
GSM1523781	88	1	1.6798	1.61379	1.15715	1.37571	2.43297	1.5377	1.16686	0.868092	1.41535	0.967168	1.73066	1.19261	2.69932	2.52406	1.81443	1.40167	1.35964	1.38147	0.903861	1.88749	0.944423	1.24343	1.30146	1.14288	1.09209	1.55304	1.55198	1.38312	1.49562	1.05363	0.940763	1.68836	1.7699	1.47347	2.23551	1.00388	0.950577	1.58716	1.15182	1.99764	1.25793	1.51534	1.16081	1.31342	2.19443	1.22981	2.16472
GSM1523784	2739	0	1.84694	1.5444	1.11499	1.45399	2.31921	1.66052	2.07117	1.08041	1.48736	0.997835	1.52385	1.31708	3.02838	1.35578	1.73837	1.54573	0.970465	1.3426	0.78322	1.93271	1.10154	1.19632	1.16683	1.09076	0.988655	1.51012	1.56001	1.64706	1.66512	0.966981	0.913597	2.13372	2.09181	1.3094	1.69554	1.07376	0.965804	1.57966	1.00666	2.05093	1.46239	1.84562	1.37032	1.54139	2.21031	1.35477	2.03614
GSM1523786	854	1	1.77335	1.54658	0.988781	1.55727	2.17236	1.43017	2.43887	0.969283	1.52816	0.897101	1.70558	1.15945	2.78579	1.15277	1.8784	1.46542	1.02018	1.48203	0.774108	1.87991	1.02542	1.2217	1.24525	1.1477	1.01047	1.51582	1.55865	1.58534	2.32416	1.00754	0.915281	2.0547	2.11331	1.43159	1.67573	1.04214	1.03796	1.60891	0.978426	2.01685	1.35184	1.81583	1.23215	1.76025	2.01159	1.93281	1.85702
GSM1523787	2689	0	1.62319	1.50087	1.11547	1.57722	2.45408	1.45326	1.61643	1.02723	1.47622	0.766617	1.79724	1.19077	2.72641	2.18374	1.67969	1.38724	0.859089	1.43501	0.770702	1.9562	0.873797	1.29892	1.38653	0.997671	1.09573	1.82008	1.49315	1.73595	1.88519	1.01943	0.90106	1.46609	1.76987	1.69623	1.87723	1.16721	0.883214	1.5644	1.13902	2.11274	1.26353	1.64603	1.1561	1.597	2.2232	1.36513	1.41403
GSM1523788	248	1	1.95699	1.63989	1.05557	1.62031	2.29427	1.67597	2.34615	0.97503	1.82234	0.963231	1.7519	1.25771	2.87953	1.12242	2.11904	1.51691	1.54106	1.4371	0.850087	1.87171	1.5147	1.02538	1.15425	1.47391	1.14339	1.52231	1.6735	1.34995	1.35956	0.832078	0.966323	2.64107	2.49395	1.87261	1.54631	0.951477	0.961587	1.67808	1.23514	2.14083	1.55467	1.90081	1.57236	1.87334	2.13551	1.08134	2.14845
GSM1523789	354	1	1.91495	1.6273	1.07988	1.47137	2.58223	2.20663	1.17722	1.20955	1.42754	0.929905	2.13209	1.30517	2.95493	1.29557	1.89207	1.73941	1.12474	1.35675	0.79575	1.99001	0.974079	1.13296	1.1169	1.12052	0.98705	1.71401	1.71332	1.40306	1.64391	0.94698	1.03166	2.03623	2.06067	1.52909	1.52306	1.03862	1.12679	1.85211	0.954828	2.12088	1.45184	1.62142	1.36094	1.74893	2.26029	1.21071	1.87205
GSM1523790	2428	0	1.38305	1.47712	1.05504	1.68871	2.25404	1.50013	1.19939	1.13286	1.34125	0.921066	1.57948	1.12938	2.98468	1.09188	1.64331	1.5526	1.00727	1.4092	0.769251	1.90673	0.789458	1.22429	1.19103	1.00211	1.0589	1.74365	1.5755	1.2329	1.26831	0.905315	0.968059	1.81423	1.78909	1.72819	1.78205	1.04592	0.914657	1.59716	0.919575	1.88842	1.36107	1.93317	1.44389	1.90703	1.99422	1.25456	1.7177
GSM1523792	2424	0	1.60195	1.48375	0.943306	1.53538	2.24222	1.51793	1.89855	0.931188	1.65221	0.827742	1.67732	1.20798	2.57797	2.48832	1.69006	1.50201	0.882574	1.37293	0.831908	1.80379	0.812022	1.14612	1.20862	1.03953	1.16643	1.56973	1.51037	1.53303	2.40607	0.9687	0.918824	1.73276	1.91358	1.33359	2.07628	1.00839	0.910249	1.57037	1.08568	1.95916	1.28016	1.60966	1.2217	1.85891	1.97207	1.92318	1.88372
GSM1523793	2422	0	1.64537	1.5422	1.33501	2.06753	2.3182	1.37589	1.9165	0.932478	1.69486	0.835364	1.69675	1.18366	2.73785	1.30051	2.06812	1.32101	0.926909	1.39917	0.734363	1.88561	1.63286	1.20141	1.35969	1.06654	1.08457	1.65224	1.67703	1.36931	1.93735	0.870712	0.868686	2.44843	2.16693	1.32592	1.84284	1.12609	0.985275	1.54775	1.33771	1.713	1.35833	1.50988	1.30212	1.8094	2.06772	1.44687	1.86047
GSM1523795	2402	0	1.58034	1.54684	1.13722	1.5111	2.50735	1.31609	1.37389	1.02181	1.39703	0.901811	1.88706	1.15667	2.99666	1.84893	1.70058	1.50046	0.995263	1.38727	0.871075	1.81576	1.77715	1.27755	1.15308	1.07487	1.09893	1.46894	1.6118	1.38375	1.46604	0.981731	0.890664	1.93234	1.94501	1.69712	2.2085	1.05683	0.918846	1.73131	0.91547	1.85432	1.34846	1.63274	1.29999	2.1354	1.44201	1.22389	1.81794
GSM1523796	1729	1	1.57061	1.57732	1.01716	1.85892	2.13808	1.72595	1.41844	0.959545	1.49594	0.97526	1.67686	1.14822	3.06345	1.12572	1.83724	1.51251	1.50397	1.36992	0.912323	1.87705	1.25029	1.15336	1.23354	1.25042	1.0541	1.52817	1.56919	1.4751	1.5775	1.02577	1.03475	2.59788	2.42627	1.85753	1.55152	0.996334	1.28357	1.91881	1.3159	2.1747	1.40069	1.80388	1.4962	1.8106	1.85657	1.45306	2.11361
GSM1523797	848	1	1.50486	1.51269	1.10978	1.54193	1.86236	1.32805	1.4896	1.00755	1.41345	0.857026	1.39116	1.05572	2.66281	1.32566	1.52422	1.2336	0.8987	1.43042	0.80615	1.79821	0.9022	1.2157	1.30408	1.01197	1.15193	1.44639	1.48487	1.56752	2.16538	1.02254	0.870998	1.86837	1.66915	1.24968	1.79343	1.29315	0.877685	1.48212	1.08481	2.00457	1.26947	1.52524	1.33786	1.40209	1.72536	1.69906	1.81304
GSM1523799	2325	0	1.63509	1.47599	1.03523	1.40485	2.14896	1.62362	1.56844	1.07713	1.3733	0.781576	1.59125	1.21257	3.0525	1.12026	2.21483	1.4961	1.08691	1.48457	0.785676	1.8751	0.942426	1.23699	1.24379	1.03977	1.03266	1.80956	1.51211	1.45449	1.62009	0.969214	0.894085	1.54485	2.26234	1.77722	2.35969	1.09545	0.970388	1.76912	1.06458	2.06993	1.48146	1.89601	1.21825	1.5707	1.96975	1.10569	2.04084
GSM1523801	2308	0	1.70019	1.49456	1.10243	1.70123	1.98978	1.57365	1.56492	0.953922	1.45368	0.770054	1.5636	1.19016	2.87145	2.23288	1.41003	1.39384	0.820933	1.35639	0.822881	1.869	0.798934	1.26348	1.30578	1.00488	1.14328	1.30056	1.58163	1.37031	1.63775	1.06799	0.891788	1.5636	1.98957	1.13239	1.72581	1.13857	0.858206	1.56579	1.12333	1.96018	1.41122	1.57976	1.30541	1.4243	1.79694	1.20377	1.58505
GSM1523802	2303	0	1.67828	1.54076	1.02832	1.54883	2.02038	1.39898	1.69602	1.01703	1.44717	0.871731	1.45151	1.05586	2.6472	1.99357	1.70091	1.24091	0.910038	1.34707	0.786175	1.73784	0.907322	1.21238	1.31131	1.04103	1.15601	1.64522	1.48191	1.52637	2.6014	1.0078	0.927613	1.66953	1.80455	1.25075	2.06971	1.08961	0.862886	1.63187	0.985187	1.9145	1.45121	1.61904	1.31181	1.45299	2.09908	2.16513	1.83594
GSM1523804	2301	0	1.77026	1.52384	1.06965	1.43333	2.05196	1.49756	2.5558	0.948283	1.45612	0.8893	1.42897	1.12173	2.49922	1.84608	1.94475	1.37412	1.09806	1.45737	0.795656	1.80472	0.894529	1.22838	1.21284	1.11726	1.05358	1.49889	1.49323	1.55116	1.70218	0.915446	0.887664	2.12426	2.29629	1.46623	1.64424	1.08479	0.923055	1.59344	0.997709	1.96048	1.3495	1.7948	1.27578	1.60121	1.89328	1.25272	1.95736
GSM1523805	134	1	1.80724	1.58862	1.08256	1.51264	2.24589	1.62206	2.65347	0.990565	1.48116	0.81236	1.57035	1.283	2.83423	1.053	1.79622	1.59512	1.09004	1.38006	0.81306	1.79196	1.03601	1.17387	1.15309	1.12271	1.05481	1.54092	1.56454	1.37961	1.89363	0.97884	1.00182	2.05753	2.09078	2.03345	1.64588	1.02217	1.05618	1.6625	0.989516	2.07185	1.35527	1.81855	1.36308	2.00673	2.08496	1.59694	2.0338
GSM1523806	381	1	1.71384	1.58116	1.04174	1.53045	2.34858	1.61469	2.27632	1.04274	1.44074	0.86681	1.88358	1.33485	3.01555	1.4657	1.74992	1.60743	0.88206	1.43268	0.788374	1.91249	0.953854	1.22605	1.44393	0.995431	1.07046	1.68013	1.65629	1.4817	1.3821	0.995862	0.830794	1.82666	1.86817	1.45026	1.6725	1.17826	1.01056	1.58204	1.10879	2.05566	1.42465	1.61457	1.31573	1.90652	1.88457	1.13237	1.81079
GSM1523807	2212	0	1.91286	1.56211	1.17861	1.4475	2.14362	1.33861	2.07644	1.00574	1.32206	0.832477	1.42339	1.11061	2.68759	2.73639	1.81047	1.25489	0.981539	1.45989	0.777551	1.84991	1.63133	1.1879	1.13461	1.05392	1.02411	1.62477	1.59909	1.32011	1.66832	0.977844	0.874504	1.99822	2.20572	1.56031	2.1282	1.0401	0.891064	1.58691	0.898529	1.98135	1.24023	1.66662	1.28925	1.93363	2.02729	1.26735	2.05929
GSM1523809	2203	0	1.56334	1.56029	1.08021	1.43664	1.75037	1.21105	1.7022	0.929258	1.37078	0.903466	1.53911	1.0021	2.35852	1.35346	1.58767	1.28236	0.878499	1.48484	0.742494	1.77064	0.885443	1.22846	1.147	1.08514	1.00128	1.41175	1.36269	1.41149	2.70637	1.00321	0.848662	1.84424	1.98344	1.24937	1.93954	1.15554	0.930686	1.5377	0.89737	1.94179	1.31446	1.72445	1.20064	1.83425	1.72551	2.02847	2.00793
GSM1523811	2186	0	1.83592	1.52229	1.07545	1.62372	1.98955	1.34154	2.02937	0.974449	1.44869	0.786232	1.34624	1.0163	2.32403	1.41121	1.76573	1.19851	0.89806	1.50959	0.81596	1.75765	1.03274	1.28322	1.23773	1.00315	1.07444	1.58885	1.45326	1.51364	2.51936	1.01005	0.914904	1.88313	2.05117	1.51119	1.74653	1.31451	1.0163	1.61538	1.22091	1.84003	1.14781	1.56308	1.49967	1.85271	1.95487	1.94712	1.72803
GSM1523812	2185	0	1.76634	1.44687	1.03016	1.44441	2.3421	1.52469	2.07937	0.979647	1.46349	0.947242	1.64758	1.23064	2.66038	1.55971	1.31961	1.36558	0.936443	1.41535	0.824822	1.79733	0.974043	1.23877	1.09772	1.14188	1.08946	1.42627	1.54972	1.11719	1.43377	0.982077	0.971038	1.93363	2.04577	1.76152	1.78409	1.14882	0.87297	1.66717	1.1604	1.97174	1.21279	1.77096	1.32329	1.93134	1.92884	1.05812	1.81553
GSM1523813	2185	0	1.93754	1.56526	1.04684	1.47204	2.16318	1.37842	1.21186	0.945943	1.29468	0.957815	1.47302	1.15167	2.51653	1.37547	1.40039	1.49075	1.22438	1.42392	0.756811	1.83688	0.85637	1.22438	1.19432	1.05729	1.12094	1.60112	1.52212	1.30742	1.45528	0.926393	0.851079	2.12195	1.90274	1.75014	1.96774	1.13458	0.85735	1.73693	0.983761	1.86913	1.36293	1.51497	1.35785	1.46227	1.91492	1.16733	1.80879
GSM1523814	2182	0	1.59404	1.65967	1.02036	1.98995	2.28132	1.56136	1.70148	1.04598	1.44106	0.892036	1.74937	0.989932	2.55551	2.18875	1.97832	1.39356	1.24103	1.44534	0.768267	1.75198	0.781862	1.15779	1.26146	1.04851	1.15467	1.79821	1.48613	1.75341	1.55552	0.935959	0.900881	1.7066	2.0789	1.37856	2.14058	1.00857	0.982435	1.6235	1.90751	2.12612	1.28941	1.82945	1.39849	2.0958	1.91341	1.1903	2.15854
GSM1523815	755	1	1.63511	1.53072	1.34976	1.87213	2.61123	1.41287	1.28077	1.08052	1.42351	0.865878	1.54864	1.16654	2.70766	2.00225	1.66969	1.35255	0.931784	1.37559	1.02876	1.82587	1.45377	1.24074	1.28295	1.22451	1.11937	1.63701	1.66829	1.35467	1.40451	0.970778	0.848489	1.80851	2.03268	1.38881	1.72029	1.02903	0.892637	1.6269	1.03398	2.05889	1.55156	1.48483	1.40609	1.58081	2.19154	1.19728	1.60336
GSM1523816	2162	0	1.56972	1.59695	0.957253	1.50691	2.22427	1.53767	1.63743	1.06628	1.39776	0.888687	1.525	1.07647	2.54049	1.97531	1.58564	1.36038	0.777629	1.37018	0.777629	1.91252	0.906311	1.30373	1.43191	1.09473	1.1577	1.60388	1.55897	1.43636	2.57292	0.959822	0.823581	1.54138	1.65675	1.3159	1.99926	1.13409	0.911634	1.58886	0.966591	1.95189	1.23214	1.51637	1.09331	1.51063	1.85356	1.87364	1.58871
GSM1523817	187	1	1.6362	1.62786	1.46472	1.56831	2.42456	2.13846	1.24598	1.3734	1.43468	1.01139	1.88941	1.07174	2.77594	1.05511	1.88901	1.37531	0.933281	1.53227	0.73652	2.12331	0.928584	1.27134	1.56982	1.05848	1.92664	1.46998	1.65582	1.49083	1.56935	0.989274	1.18355	1.55758	1.64308	1.37245	1.61868	1.04975	1.49083	1.60992	1.05191	2.25647	1.82761	1.35174	1.35754	1.72003	1.77514	1.16286	1.39762
GSM1523820	711	1	1.62557	1.40525	1.03878	1.84524	2.149	1.63238	1.38562	0.977243	1.31928	0.962653	1.60382	1.12147	2.56848	2.40641	1.74309	1.33614	0.947039	1.46493	0.840429	1.86812	0.90189	1.28981	1.19001	0.999171	1.07291	1.6425	1.57812	1.32656	1.51522	1.03181	0.890656	1.54972	1.78315	1.41606	2.00153	1.07576	0.95503	1.5104	0.999326	1.789	1.66051	1.76346	1.22179	1.94912	1.95608	1.23467	2.02631
GSM1523821	2133	0	1.62717	1.64342	1.0178	1.37666	1.78029	1.29453	1.89302	0.984396	1.3463	0.835699	1.41653	0.996422	2.08745	2.32915	1.46516	1.15348	0.835699	1.50711	0.8158	1.87123	0.939201	1.27379	1.39921	1.03009	1.13736	1.3665	1.43098	1.35634	2.56735	0.996633	0.849611	1.6204	2.06889	1.31065	2.1124	1.28505	0.912936	1.58862	0.979838	1.96405	1.28499	1.46467	1.27223	1.34302	1.81536	2.06699	1.64756
GSM1523822	2129	0	1.74829	1.66701	1.05709	1.6243	2.11461	1.44968	1.30467	1.04812	1.20729	0.919794	1.50215	1.10785	2.75078	1.63806	1.80634	1.57691	1.00273	1.43327	0.847581	1.85613	0.929998	1.22065	1.19239	1.0949	1.09567	1.53799	1.58387	1.27467	2.6833	0.953465	0.960576	1.9742	1.98007	1.73735	1.79091	1.03845	1.13518	1.64506	1.0293	2.00841	1.29348	1.76094	1.29108	1.85152	1.89754	2.28535	1.74505
GSM1523823	2127	0	1.51378	1.70893	1.07229	1.56471	2.40782	1.549	1.49496	1.04186	1.43372	0.927115	1.69818	1.1757	3.01941	0.98615	1.20662	1.5581	0.922558	1.41795	0.771258	1.87729	0.866508	1.23947	1.4661	0.998646	1.1291	1.43695	1.52786	1.25709	2.7401	0.994755	1.08494	1.65469	1.93421	1.40945	1.81013	1.11054	1.06982	1.72808	1.04048	1.91758	1.5283	1.72654	1.42696	1.91215	1.88952	2.27444	1.64444
GSM1523824	2120	0	1.74752	1.51541	1.04181	1.91905	2.44676	1.79997	1.40956	1.1295	1.48778	0.83777	1.47987	1.23756	2.85205	1.75119	1.80647	1.58551	0.869132	1.36873	0.834119	1.91838	0.975055	1.19988	1.09062	1.05399	1.07851	1.49928	1.70006	1.32968	1.67898	0.947344	0.890213	1.63656	2.09714	1.24056	1.7265	1.0128	0.969526	1.64637	1.13173	2.19635	1.61313	1.54011	1.32349	1.46319	1.95947	1.1025	1.56355
GSM1523827	2101	0	1.85968	1.59886	1.08347	1.49758	2.12987	1.4777	2.49608	0.981356	1.48075	0.88533	1.57239	1.13297	2.6168	1.38216	1.84267	1.63894	1.05916	1.44514	0.763422	1.89308	1.11508	1.20943	1.14435	1.04619	1.04394	1.50486	1.59556	1.43994	1.55482	0.947341	0.812868	2.10383	2.13229	1.43949	1.70299	1.04865	0.948783	1.58921	0.934649	1.95421	1.40868	1.88684	1.31093	1.86367	2.07843	1.13719	2.07342
GSM1523828	176	1	1.72951	1.59382	1.14544	1.78496	2.28802	1.4938	1.31698	1.0359	1.44348	0.870387	2.03339	1.20162	2.76184	1.48308	2.2977	1.60054	1.39804	1.4275	0.811054	1.85436	1.06893	1.18797	1.25531	1.10991	1.09152	1.68702	1.55942	1.50017	2.09766	0.95734	1.0829	2.10048	2.00891	1.73478	2.14169	1.07906	1.04058	1.71404	1.37599	2.13746	1.44723	1.62358	1.4469	1.88374	2.00486	1.51503	2.39655
GSM1523829	2095	0	1.73032	1.49793	0.939174	1.46435	1.67339	1.29536	1.54092	0.878578	1.4267	0.782289	1.70015	1.00173	2.37422	2.98475	1.48036	1.30468	0.708777	1.41971	0.955993	1.7071	1.3679	1.23368	1.26477	1.03933	1.07861	1.6625	1.53173	1.40533	1.51753	0.930185	0.798932	1.75298	1.93376	1.31476	2.13475	1.13103	0.991578	1.50625	1.02602	2.04828	1.14238	1.49985	1.33957	1.47154	1.95539	1.25156	2.15024
GSM1523830	1603	1	1.59626	1.641	1.06279	1.36295	2.06948	1.5649	1.63355	1.00047	1.44273	0.917944	1.46593	1.04745	2.3522	1.54876	1.57544	1.49247	0.896171	1.4515	0.806476	1.79391	0.973096	1.19754	1.20908	1.0347	1.09126	1.49326	1.48378	1.37813	1.39996	1.0931	0.782436	1.68593	2.18738	1.51625	1.73472	1.19639	0.913105	1.6001	0.904231	1.77797	1.26645	1.66013	1.35405	1.4388	1.59182	1.15083	1.613
GSM1523831	927	1	1.63635	1.58828	1.08993	1.63304	2.11747	1.48918	1.68077	0.997076	1.67309	0.932921	1.44431	1.1273	2.76124	1.31714	1.48892	1.37267	1.40793	1.37155	0.76973	1.81133	0.893346	1.23735	1.10836	1.07902	1.05177	1.48109	1.6025	1.5276	1.70056	0.965221	0.863605	1.98046	1.70326	1.90147	1.66921	0.945146	0.846275	1.58007	0.874935	1.89152	1.36797	1.5752	1.23911	1.48061	2.02229	1.18694	1.56753
GSM1523832	530	1	1.76626	1.56983	1.06689	1.65697	2.10081	1.38482	2.47372	0.923761	1.33942	0.886147	1.59211	1.0863	2.44673	1.64959	2.11112	1.47797	1.19505	1.4066	0.785197	1.87338	1.47937	1.26416	1.43574	1.07113	1.09656	1.6851	1.47586	1.37174	1.71967	0.898048	0.823064	1.98869	1.9243	1.44142	1.62644	1.04118	1.0159	1.53753	1.1584	2.00209	1.74029	1.65409	1.39732	1.83647	2.02777	1.31972	2.10396
GSM1523833	266	1	1.73609	1.56024	1.00673	1.28588	2.56432	1.55377	1.42145	1.00972	1.4106	0.880582	1.77759	1.44153	2.90542	1.90071	1.91923	1.52598	0.919074	1.4859	0.793642	1.96246	0.925198	1.22561	1.36827	1.00934	1.00127	1.40876	1.58162	1.48126	2.61385	0.910328	0.910478	1.5953	1.74385	1.37524	1.67154	1.12023	1.10149	1.56408	0.933343	2.06462	1.46003	1.57059	1.2239	1.92778	1.98319	2.19592	1.8868
GSM1523834	1337	1	1.64488	1.58609	1.13255	1.61082	2.25386	1.59901	2.5474	1.0543	1.6277	0.920824	1.52086	1.26352	2.71582	2.00106	1.87164	1.59069	1.12996	1.30105	0.838701	1.89113	0.966807	1.15446	1.2652	1.15188	1.02786	1.48995	1.69534	1.33955	1.65225	0.959493	0.904681	2.19199	2.29532	1.70224	1.64246	1.05163	1.03111	1.60408	1.02712	2.05554	1.42572	2.02588	1.27037	1.91234	2.01963	1.23309	1.97566
GSM1523836	2077	0	1.59065	1.60729	1.02068	1.48951	2.26512	1.53513	1.39886	0.935756	1.35168	0.946677	1.52889	1.25491	2.76734	1.39069	1.80991	1.62657	1.12273	1.52684	0.843811	2.0587	1.06416	1.32102	1.14685	1.28831	1.06234	1.26268	1.52991	1.40177	1.58281	0.932169	0.88066	1.92673	2.06399	1.6773	1.84605	1.08066	0.920556	1.62121	0.937089	1.90166	1.39474	1.8032	1.21936	1.7206	1.84091	1.04745	1.73018
GSM1523837	805	1	1.61638	1.55935	1.02689	1.55977	2.21358	1.79529	1.38657	1.04008	1.51947	0.875613	1.79384	1.33488	2.88761	2.63337	1.91497	1.58441	0.839181	1.31364	0.791782	1.7992	1.01127	1.17011	1.55292	1.01925	1.01087	1.73777	1.68444	1.35091	1.53564	1.07853	0.949041	1.59658	1.66621	1.54633	1.9916	1.15285	0.892553	1.54711	1.02523	1.95836	1.69551	1.41143	1.12687	1.6195	2.16911	1.07614	1.6735
GSM1523838	310	1	1.58001	1.6683	1.16282	1.38819	2.17456	1.66604	1.3711	1.07143	1.30708	0.923692	1.80194	1.13624	3.03893	1.32131	1.31392	1.4159	1.01341	1.48201	0.854494	1.81105	0.897866	1.24812	1.49606	1.05097	1.00204	1.58281	1.64492	1.51371	2.54893	0.911211	0.831466	1.53557	2.02466	1.48658	1.86169	1.09479	0.886742	1.61321	1.0397	1.93768	1.4274	1.73658	1.85095	2.04155	1.9152	2.07613	1.64519
GSM1523839	2074	0	1.76158	1.51173	0.952798	1.42195	2.20538	1.54908	2.07166	0.964456	1.2857	0.936804	1.51778	1.0829	2.6799	1.5101	1.80478	1.35616	1.25039	1.43655	0.747962	1.815	0.975367	1.22633	1.25094	1.0179	1.09701	1.54523	1.54555	1.35708	1.91673	0.921629	0.886791	1.97627	1.97333	1.33381	1.72612	1.06601	1.10277	1.58828	0.953906	2.02544	1.29032	1.63018	1.34697	1.87726	1.83088	1.37543	1.834
GSM1523842	1462	1	1.67771	1.56353	1.10081	1.68421	2.04356	1.60388	1.98793	0.952876	1.52087	0.839465	1.80452	1.23904	2.81671	2.38584	2.02098	1.52167	1.30141	1.25324	0.839689	1.78442	1.43216	1.17137	1.48375	0.997685	1.0921	1.49324	1.53992	1.51469	2.03127	0.959552	0.959914	2.2287	2.26659	1.35796	1.96518	1.05768	1.54699	1.57573	1.42401	2.13395	1.77633	1.58704	1.35336	1.50998	2.10622	1.60834	2.1725
GSM1523843	776	1	1.76962	1.53885	1.09943	1.61695	2.05647	1.67482	2.10752	0.967035	1.56545	0.990407	1.61672	1.06022	2.47348	1.27706	1.76978	1.36327	1.09709	1.3952	0.812068	1.82364	1.15635	1.27315	1.22891	1.02217	1.06393	1.62253	1.40569	1.59344	2.39259	1.00156	0.865507	2.1357	2.23182	1.43557	2.07207	1.16197	0.940683	1.59711	1.05562	1.86417	1.24721	1.69986	1.36368	1.64135	1.93342	1.93557	1.80438
GSM1523844	2067	0	1.64613	1.58602	1.16371	1.76481	2.19895	1.87457	1.17479	0.959904	1.40858	0.880886	2.15402	1.45494	2.55386	1.88574	1.83922	1.62662	1.17479	1.2772	0.859887	1.89288	1.21895	1.08592	1.40172	1.13014	1.1181	1.53041	1.63989	1.23501	1.42234	0.942511	0.867058	2.41994	1.80034	1.84396	1.98602	1.09417	1.0632	1.6433	1.6865	2.13541	1.47255	1.42083	1.51059	1.90334	2.00143	1.16964	2.37064
GSM1523845	290	1	1.55089	1.50205	1.07658	1.61905	1.8571	1.38166	1.52887	1.035	1.42578	0.805241	1.26157	0.982966	2.94291	2.07098	1.73755	1.24382	0.958874	1.44673	0.814769	1.8011	0.932054	1.16433	1.09037	1.0151	1.13731	1.63919	1.52053	1.42338	2.12408	0.877844	0.899957	1.68459	1.98044	1.62652	1.91877	1.08122	0.943786	1.77779	1.0505	1.74635	1.10975	1.74595	1.29804	1.78712	1.99516	1.49527	2.19382
GSM1523846	2051	0	1.68094	1.49645	1.15736	1.48453	2.1404	1.51706	1.6694	0.945852	1.72387	0.960611	1.62863	1.13728	2.64143	1.29296	1.39474	1.55099	1.12843	1.49128	0.830578	1.90771	0.934648	1.25275	1.30772	1.16742	1.07507	1.3353	1.53405	1.3374	1.38117	0.94297	0.873401	2.11357	2.2747	1.68158	1.94702	1.09053	0.903717	1.60882	1.04538	1.8214	1.34635	1.73942	1.35012	1.62553	1.87073	1.10834	1.87163
GSM1523847	2044	0	1.63318	1.60665	1.05518	1.49541	2.23397	1.40205	1.25041	1.00513	1.35208	0.76597	1.93604	1.10656	2.7903	1.27994	1.634	1.53639	0.755919	1.4744	0.770186	1.84059	0.887554	1.26496	1.17194	1.0465	1.09365	1.3949	1.51116	1.3669	2.33029	0.943175	0.902179	1.52735	1.88779	1.30615	1.80923	1.11622	0.856823	1.57746	1.02638	1.75904	1.37011	1.46092	1.38756	1.80459	2.11114	1.66372	2.17708
GSM1523848	2044	0	1.63382	1.6193	1.13815	1.57129	2.19849	1.56796	2.22328	0.958423	1.26078	0.972969	1.5499	1.16744	2.55384	1.18578	1.87298	1.51925	1.17806	1.43695	0.770543	1.79565	0.902752	1.21471	1.10187	1.03646	1.099	1.51922	1.60449	1.38798	1.909	0.925445	0.857608	1.94197	2.3998	1.65489	1.71361	1.08959	1.01589	1.57739	1.11454	1.99901	1.23012	1.93873	1.35922	2.10556	1.74087	1.36914	1.97602
GSM1523849	841	1	2.01636	1.57781	1.18853	1.77271	2.33174	1.6297	1.15998	1.02954	2.08301	0.946476	1.87605	1.2463	2.89513	1.4397	1.8987	1.56106	1.22653	1.37931	0.82025	2.03787	1.36534	1.23726	1.26829	1.25431	1.05102	1.60101	1.72235	1.57822	1.48172	0.890977	1.00758	2.37398	1.94425	1.74008	1.91323	1.00843	1.14198	1.68148	1.1235	2.00531	1.41786	1.82963	1.35763	1.82839	1.97814	1.10928	2.28094
GSM1523850	1092	1	2.07283	1.65153	1.22586	1.81488	2.46294	1.74326	2.50009	1.06549	1.97876	1.08148	1.56201	1.24907	2.75909	1.15799	2.03496	1.7282	1.30119	1.36007	0.854548	2.09211	1.40712	1.14105	1.32971	1.31336	1.11938	1.63189	1.67209	1.738	1.94133	1.00062	0.98763	2.72402	2.31121	1.60477	1.53042	1.05759	1.11326	1.6725	1.06212	2.12475	1.58687	1.72904	1.38537	1.73078	1.98297	1.36117	2.15492
GSM1523852	930	1	1.80984	1.57742	1.00171	1.60913	1.67902	1.38848	2.01791	0.961813	1.51878	0.793814	1.21185	0.97154	2.30847	2.15336	1.86963	1.18919	0.906425	1.48676	0.889027	1.79684	1.08741	1.26881	1.25681	0.991629	1.01821	1.39187	1.42531	1.62241	1.82277	0.990457	0.828538	1.86684	1.88531	1.41903	1.78435	1.09161	0.881272	1.5346	1.01551	1.88842	1.17385	1.61594	1.25884	1.56433	1.63456	1.29761	1.84412
GSM1523853	2002	0	1.71733	1.51726	1.13729	1.671	1.95614	1.44134	1.79274	0.945697	1.33241	0.855665	1.43119	0.886353	2.27577	1.63494	2.05756	1.28597	0.896702	1.3812	0.800601	1.8926	0.93413	1.18958	1.26295	0.995296	1.08351	1.74097	1.33922	1.4215	1.66351	0.96856	0.80561	1.83474	1.82782	1.34401	2.01655	1.08801	1.04239	1.50434	1.22047	1.89303	1.38594	1.37238	1.40819	1.65999	2.30617	1.23094	1.60299
GSM1523854	2002	0	1.78782	1.4536	1.10814	1.50632	1.91419	1.51874	1.69395	0.987111	1.37458	0.835763	1.23856	0.963766	2.3186	2.37485	1.82588	1.25156	1.02597	1.44455	0.841083	1.84278	1.01319	1.13986	1.23174	1.00939	1.02529	1.52733	1.45696	1.39734	1.77426	0.916684	0.816792	1.86305	2.11566	1.54262	1.78908	1.10488	1.01387	1.51872	0.929025	1.96242	1.12051	1.69145	1.44092	1.59299	1.94105	1.40257	1.92258
GSM1523855	658	1	1.59735	1.61347	1.06323	1.43364	1.98569	1.49791	1.5946	1.0016	1.38198	0.742178	1.39237	0.984373	2.38639	1.19703	1.37451	1.29866	0.796834	1.48761	0.740813	1.89383	1.78394	1.29472	1.49582	1.014	1.03969	1.70026	1.47282	1.6425	1.58568	1.05623	0.84357	1.5717	1.68067	1.47943	1.9296	1.10821	1.24612	1.49333	1.00399	1.94846	1.18319	1.55747	1.21877	1.81907	2.02871	1.29819	1.52939
GSM1523856	1986	0	1.61235	1.62748	1.07275	1.57189	1.9232	1.24905	1.34793	1.03558	1.36444	0.82838	1.2683	0.953837	2.50455	1.17571	1.43193	1.11126	0.856828	1.55522	0.823903	1.76041	0.837983	1.28933	1.25832	1.0907	1.09997	1.54734	1.40621	1.27616	1.64286	0.976434	0.837186	1.90353	1.60782	1.9182	1.90107	1.24529	1.01301	1.63977	1.0876	1.88027	1.02372	1.46672	1.64219	1.67972	1.89147	1.44159	1.74732
GSM1523857	433	1	1.93271	1.56406	1.2197	1.92269	2.27603	1.5284	1.61528	0.971902	1.80512	0.970546	1.50522	1.2593	2.98445	1.43651	1.93415	1.5484	1.1716	1.33253	0.86128	1.93813	1.14696	1.18767	1.18388	1.28203	1.13667	1.58065	1.48241	1.96664	1.70682	0.982702	0.980672	2.41709	1.86016	1.7113	1.69615	1.01473	1.15517	1.82339	1.26492	1.8352	1.30836	1.58706	1.46461	1.86364	2.43252	1.4829	1.95184
GSM1523858	513	1	2.28602	1.57207	1.59213	2.28234	2.20383	1.93656	1.35516	1.21	2.95797	1.04818	1.42367	1.19137	2.74766	1.06802	2.49223	1.42572	1.91251	1.36779	1.16805	2.117	1.85429	1.16309	1.39425	1.94825	1.14817	1.97404	1.56203	2.39438	1.37377	0.833986	0.965818	3.1	2.50587	2.06406	1.58854	1.08903	1.40589	1.69797	1.51562	1.99512	1.44562	1.52815	1.90779	1.9442	2.30349	1.23275	2.43837
GSM1523859	1594	0	1.68602	1.47288	1.13139	1.6688	1.78858	1.42342	2.00525	0.874755	1.40305	0.870322	1.30885	1.01559	2.31726	1.81812	1.84496	1.30778	0.915351	1.43262	0.741371	1.80821	0.993033	1.23381	1.32435	1.00084	1.08257	1.67703	1.46819	1.33657	1.49856	1.02227	0.909079	1.81041	1.88637	1.47626	2.0374	0.968612	0.937468	1.62917	1.37417	1.94548	1.0822	1.42255	1.19703	1.52052	1.80546	1.24416	1.98277
GSM1523861	1944	0	1.67939	1.53977	1.01453	1.65357	1.67837	1.38615	1.50016	0.97465	1.61525	0.861622	1.19836	1.0001	2.08222	1.73467	1.75182	1.33464	0.90548	1.4307	0.848976	1.90232	1.54006	1.19823	1.20901	1.03109	1.11295	1.52055	1.41017	1.5616	2.10579	0.950425	0.932577	2.23674	2.16331	1.16716	1.66993	1.08942	0.895425	1.51076	1.00172	1.76604	1.24659	1.57457	1.237	1.39316	1.84009	1.56342	1.8141
GSM1523863	1937	0	1.43538	1.5245	1.05413	1.31163	2.23563	1.54437	1.24712	0.974946	1.15205	1.0022	1.58173	1.16468	2.94268	1.09578	1.22773	1.32122	0.830363	1.4552	0.799515	1.76747	0.804857	1.27338	1.12518	1.03459	1.08161	1.59682	1.56317	1.34817	2.61959	0.901765	0.915434	1.43062	1.86318	1.26895	1.74103	1.12492	0.908127	1.59313	0.909101	1.81811	1.32529	1.71533	1.36435	1.89884	2.02686	2.12584	1.58476
GSM1523864	1919	0	1.77695	1.56168	1.00918	1.3625	2.16779	1.30648	1.58337	1.08493	1.27421	0.837889	1.72058	1.04766	2.76609	1.32691	1.25958	1.46333	0.842699	1.42813	0.835466	1.86014	0.87578	1.33918	1.35379	1.04576	1.05733	1.76616	1.51499	1.48574	2.92777	0.930377	0.981038	1.66435	1.75669	1.54805	1.90833	1.12238	0.909777	1.66325	0.875972	1.84949	1.41137	1.39388	1.22779	2.00609	1.83021	2.52859	1.8206
GSM1523865	1911	0	1.65024	1.52398	1.06043	1.8108	2.15558	1.50291	1.37586	0.98714	1.43946	0.84875	1.31435	1.09826	2.49748	2.24401	1.74108	1.44168	0.741976	1.45028	0.776893	1.91628	0.80902	1.38793	1.1848	1.11475	1.05421	1.84188	1.67597	1.43035	2.11991	1.00831	0.812399	1.7923	1.94129	1.43526	2.03497	1.11898	0.804083	1.67462	1.19531	2.03822	1.26528	1.4676	1.58771	1.4503	2.00419	1.66343	1.44655
GSM1523867	998	1	1.74658	1.5133	1.03649	1.64894	2.02663	1.59673	2.00868	0.993045	1.31108	0.824285	1.41228	1.1289	2.53361	2.05746	1.7629	1.37322	0.908796	1.49146	0.772249	1.82791	0.92007	1.21458	1.60083	1.03344	1.03687	1.73265	1.46709	1.46002	2.24189	0.970843	0.859032	1.74335	1.90627	1.17318	1.96319	1.06946	0.831097	1.58283	0.918981	2.07907	1.34529	1.52054	1.37345	1.5952	2.15775	1.81033	1.72644
GSM1523869	1876	0	1.76813	1.47275	1.06663	1.42221	2.23043	1.50407	1.88057	1.03205	1.42041	0.873309	1.50081	1.34689	2.81185	2.33255	1.83584	1.51138	1.01115	1.39856	0.737915	1.84541	0.951867	1.18433	1.18676	1.12622	0.984955	1.50991	1.50132	1.47174	1.91606	0.991164	0.79833	1.72476	2.02725	1.41191	2.08158	1.0284	0.868175	1.64615	1.01278	1.87897	1.07021	1.59245	1.20526	1.53894	2.09178	1.62907	1.69692
GSM1523870	1874	0	1.4869	1.54886	1.02443	1.58463	2.19271	1.62122	1.17758	0.960373	1.2184	1.02716	1.60924	1.20771	2.65565	1.05578	1.61348	1.61443	0.967163	1.50316	0.789007	1.87152	0.906307	1.3499	1.28303	1.03624	0.984137	1.47807	1.60532	1.53284	2.74842	0.943085	0.874075	1.50673	1.92756	1.23753	1.87708	1.1604	0.933966	1.58005	1.01186	1.80846	1.31034	1.47706	1.46617	1.66289	2.01391	2.34943	1.54616
GSM1523871	1871	0	1.68053	1.56624	0.990175	1.47499	2.07662	1.56893	1.65032	1.10363	1.34915	0.949355	1.65975	1.13971	2.72721	1.37157	1.22362	1.38146	0.89865	1.44155	0.793423	1.9639	0.923295	1.19774	1.40421	1.07252	1.03429	1.61585	1.46912	1.48951	2.83669	0.971346	0.845596	1.66668	1.68243	1.20761	1.77396	1.11319	0.932605	1.65605	0.924471	1.86626	1.3944	1.45941	1.32128	1.77621	1.97479	2.36377	1.64928
GSM1523872	451	1	1.78449	1.532	1.05269	1.31238	2.41804	1.56646	2.39342	0.99524	1.32693	0.918402	1.67686	1.298	2.9682	1.26047	1.60448	1.54713	1.07638	1.43059	0.732495	1.95973	0.967537	1.12421	1.14081	1.07976	1.01496	1.72376	1.62022	1.15459	1.47849	0.896969	0.879362	2.00249	2.11119	1.54177	1.8296	1.04861	0.924234	1.80455	0.925577	1.88231	1.28163	1.7128	1.26945	1.98311	2.01106	1.10816	1.89633
GSM1523873	721	1	1.70931	1.51912	0.976516	1.46685	1.55969	1.32789	2.44186	0.949696	1.2959	0.837226	1.205	0.965554	2.05823	1.16874	1.49676	1.19117	0.86064	1.47436	0.811566	1.80022	1.10049	1.33169	1.2032	1.14543	1.0372	1.60038	1.37307	1.36178	2.10855	0.893953	0.775176	1.68833	2.17711	1.77982	1.72577	1.20377	0.892446	1.56212	0.983133	1.82487	1.07449	1.92689	1.42705	1.60658	1.72024	1.74282	1.92002
GSM1523874	1863	0	1.53997	1.55128	0.998797	1.65622	2.15834	1.4124	1.21996	0.984163	1.24484	0.95593	1.54219	1.26881	2.85271	2.41022	1.84512	1.45338	1.00604	1.52418	0.827898	1.93098	0.983224	1.2463	1.24958	1.12691	1.10888	1.49344	1.49824	1.40951	1.46186	0.903301	0.884883	1.75079	2.04198	1.29475	1.7415	1.03597	0.969597	1.63339	0.918932	2.03931	1.28168	1.51129	1.27049	1.60615	2.19534	1.15943	1.65961
GSM1523875	254	1	1.57465	1.65945	0.977879	2.20317	2.23098	1.64841	1.24495	1.01166	1.53734	1.14154	1.79464	1.15329	2.46363	1.13584	1.47309	1.50526	0.929747	1.45492	0.7835	1.83374	1.78766	1.23935	1.67134	1.03004	1.23639	1.56265	1.63235	1.72004	1.51399	0.914984	0.846243	1.94031	1.66354	1.2121	1.71836	1.01927	1.09378	1.52321	1.99647	2.58801	1.68819	1.54066	1.64703	1.61755	2.26628	1.08489	2.26309
GSM1523877	393	1	1.46232	1.55384	0.966432	1.59881	2.20498	1.61969	1.11127	1.15644	1.22206	0.877528	1.65089	1.25938	2.79159	1.95196	1.94149	1.36008	0.822858	1.46506	0.760927	1.88026	1.13668	1.21814	1.28447	1.09888	1.02511	1.58563	1.48611	1.51244	1.33592	0.914335	0.85876	1.59791	1.6296	1.16059	2.23273	1.04063	0.91565	1.55804	1.21401	1.86615	1.44761	1.46484	1.29993	1.59318	2.0591	1.08271	1.88104
GSM1523878	1856	0	1.63323	1.51478	0.944234	1.57455	2.02917	1.47046	1.85365	0.962133	1.3202	0.917687	1.47731	1.09818	2.56096	1.19772	1.51762	1.38786	0.875361	1.43536	0.80742	1.7699	0.966999	1.20295	1.24795	1.1081	0.976307	1.50861	1.39938	1.4574	1.72483	0.886302	0.802146	1.72702	2.065	1.49638	2.01554	1.11679	0.890531	1.60638	0.969025	1.9795	1.25924	1.97428	1.2233	1.65235	1.91503	1.37715	1.89528
GSM1523879	1835	0	1.70259	1.54136	1.03517	1.89578	2.53508	1.68622	1.76757	1.12929	1.34173	0.942527	1.48423	1.2245	2.88733	1.78367	1.9904	1.41645	0.866889	1.42779	0.803203	1.92005	0.931641	1.23722	1.46713	1.04949	1.0491	1.65528	1.74724	1.28888	1.52844	0.964386	1.05033	1.66069	1.89442	1.3362	2.02575	0.989878	1.05262	1.56746	1.2641	2.13956	1.69589	1.52873	1.26659	1.87918	1.9692	1.11163	1.69808
GSM1523880	1829	0	1.61927	1.52126	1.07499	1.45513	2.12204	1.46646	1.80291	1.0264	1.38255	0.849228	1.42687	1.02447	2.48129	1.90705	1.58765	1.35833	0.88414	1.4906	0.708384	1.73296	0.882216	1.21443	1.3542	1.02462	1.05194	1.34498	1.43753	1.45717	2.44807	1.01818	0.83364	1.45215	1.95531	1.3222	1.77244	1.10583	0.836462	1.56579	1.05282	2.0472	1.31197	1.53303	1.30352	1.63097	2.19599	2.13069	1.66946
GSM1523881	447	1	1.71183	1.64181	1.11527	1.41856	2.2966	1.81254	1.20486	1.06228	1.39714	1.12187	1.89414	1.12643	2.74892	1.86545	1.49871	1.48397	0.801605	1.40894	0.798591	1.86961	0.872734	1.25299	1.30385	1.08218	1.14113	1.8282	1.49047	1.44741	2.38896	0.96398	0.713784	1.54543	1.75795	1.53574	1.75986	1.12243	0.915737	1.54262	0.854865	1.95234	1.49307	1.62491	1.25145	1.82187	2.06071	1.98969	2.16461
GSM1523882	1821	0	1.62371	1.52621	1.02222	1.37694	2.10648	1.14136	1.41267	0.966311	1.28776	0.832485	1.29253	0.975125	2.05271	1.31598	1.11706	1.10633	0.772903	1.45487	0.802426	1.82554	0.729612	1.29948	1.24184	1.14908	1.03439	1.60501	1.44122	1.47779	1.54579	0.96476	0.799154	1.51018	1.72559	1.10314	1.93487	1.20954	0.761385	1.57941	0.903949	1.9618	1.10689	1.83775	1.29389	1.23183	1.79499	1.1962	1.48831
GSM1523883	1186	1	1.62533	1.51052	1.05433	1.6844	1.74944	1.40008	1.5833	1.02677	1.20429	0.79715	1.20714	1.02031	2.20538	1.64941	1.61876	1.27764	0.816721	1.46987	0.810419	1.8148	0.852347	1.26456	1.44457	1.09042	1.05479	1.26048	1.4711	1.50641	1.45691	1.0028	0.875324	1.5664	1.85592	1.78688	2.12743	1.07838	0.823709	1.54727	1.19006	1.93079	1.11757	1.48526	1.2463	1.24155	2.13398	1.21612	1.65017
GSM1523884	1813	0	1.89891	1.56166	1.07318	1.56144	2.10254	1.37472	1.98461	0.961713	1.85448	0.845472	1.45273	1.07619	2.65935	1.70111	1.89163	1.40096	1.06011	1.44274	0.818518	1.88616	1.12001	1.20304	1.16247	1.19841	1.03921	1.52048	1.43668	1.46302	2.15028	0.913777	0.871762	2.18688	2.17631	1.52874	1.67733	1.07047	0.957015	1.53288	1.03069	1.91902	1.21855	1.59926	1.29651	1.65377	1.88147	1.77103	1.89299
GSM1523885	1807	0	1.58286	1.52479	1.0001	1.40872	1.85447	1.23263	1.1335	1.01983	1.25675	0.857066	1.11524	0.992016	2.28496	1.37605	1.09495	1.07236	0.885924	1.40437	0.859392	1.8171	0.871999	1.24231	1.15227	1.02818	1.01394	1.57834	1.39027	1.30268	2.72058	0.875987	0.739991	1.61395	1.83712	1.72872	1.98125	1.07398	1.15945	1.594	0.843866	1.52739	1.14351	1.62555	1.18431	1.81906	2.04794	2.12622	1.56687
GSM1523887	1806	0	1.57668	1.51565	1.19455	1.53192	1.8422	1.53287	1.63838	0.932076	1.47677	0.834519	1.34895	1.12389	2.39754	1.24348	1.27701	1.24689	0.838021	1.63342	0.890402	2.00841	0.866145	1.57822	1.24445	1.09857	1.08554	1.40957	1.55018	1.48491	1.57955	1.03878	0.788455	1.67667	2.04836	1.5506	1.65878	1.29056	0.903916	1.57124	0.912626	1.82589	1.21374	1.46584	1.23093	1.33273	1.49726	1.36415	1.49318
GSM1523889	1790	0	1.51646	1.50659	1.05831	1.24987	1.80547	1.51273	1.3857	1.01959	1.2895	0.866511	1.47482	0.920404	2.13589	1.81868	1.31264	1.18944	0.972138	1.43665	0.760308	1.60707	0.916673	1.23133	1.63606	1.1158	1.07687	1.63882	1.3284	1.48934	1.49444	0.961671	0.860749	1.52216	1.57678	1.46101	1.84218	1.16451	1.01067	1.40508	0.846186	2.33139	1.36692	1.35276	1.50914	1.64678	1.80442	1.23184	1.86752
GSM1523891	1787	0	1.76215	1.54753	1.1038	1.49112	2.08903	1.48184	1.37937	0.960051	1.43467	0.934289	1.23464	1.04882	2.55197	2.31559	1.71108	1.22652	1.19243	1.47697	0.874193	1.90172	1.09014	1.26874	1.26898	1.07938	0.975552	1.51145	1.488	1.34924	1.69288	0.929917	0.88678	2.07225	2.18838	1.40124	1.9488	1.10294	0.948942	1.66163	0.995667	1.92753	1.33282	1.65227	1.23816	1.62497	1.94156	1.44652	1.98805
GSM1523892	1784	0	1.76243	1.51071	1.14083	1.45471	1.88603	1.57583	1.80556	0.975787	1.53569	0.819219	1.3678	1.05355	2.86754	2.42882	1.59835	1.12565	0.889602	1.70412	0.850543	1.95452	0.907913	1.46768	1.18356	1.28184	1.12083	1.46926	1.43964	1.3769	1.48085	1.09203	0.823904	1.96655	1.97318	1.55792	1.64989	1.24292	0.92031	1.60516	0.916077	1.6897	1.01818	1.44042	1.37488	1.42936	1.53401	1.1802	1.61173
GSM1523894	1073	1	1.61474	1.52526	0.983846	1.35073	1.96515	1.41287	1.4646	0.981583	1.38724	0.839204	1.30843	1.10249	2.80289	2.78835	1.88141	1.11924	0.848568	1.51197	0.793245	1.83541	0.888631	1.31647	1.23554	1.07573	1.03662	1.48558	1.40658	1.48515	2.0089	1.06697	0.833654	1.49154	2.17719	1.22516	1.79345	1.15281	1.06642	1.63774	0.826536	1.95212	1.33383	1.45854	1.24826	1.3353	2.04236	1.73663	1.49957
GSM1523895	1771	0	1.58938	1.50102	1.05876	1.2786	2.51483	1.34499	1.07315	1.06892	1.23107	0.901596	1.71685	0.866455	2.78043	1.8195	1.85109	1.21584	0.784759	1.40771	0.778325	1.91307	1.38557	1.24972	1.14478	1.04971	1.0698	1.58767	1.54481	1.60167	2.66621	0.949827	0.838153	1.47732	1.72578	1.4992	2.00008	1.02298	0.823717	1.51929	1.00211	2.03609	1.47116	1.50302	1.22326	1.87181	1.97351	2.22445	1.55904
GSM1523896	841	1	1.66066	1.57347	1.11666	1.61029	2.16651	1.49691	1.73098	0.985418	1.51983	0.957587	1.41566	1.30315	2.59811	2.49254	1.85115	1.5007	0.916402	1.47173	0.831958	1.9091	0.848136	1.26809	1.17689	1.1031	1.10374	1.32868	1.45342	1.2663	1.512	0.993565	0.862869	1.88078	2.09259	1.72358	2.14898	1.12651	0.891439	1.54183	1.07806	1.86564	1.51849	1.85555	1.25275	1.83353	1.97864	1.10434	1.829
GSM1523897	1766	0	1.6016	1.53312	1.02565	1.56674	1.53969	1.42332	1.17344	1.00292	1.3392	0.934905	1.34807	1.0343	2.61609	1.98006	1.32821	1.1463	0.752987	1.44764	0.79557	1.90013	0.97551	1.35164	1.47227	1.04804	1.09708	1.25336	1.50479	1.73004	2.6739	1.02999	0.914208	1.6016	1.95432	1.66046	2.12507	1.1431	1.31045	1.48614	0.830618	1.66647	1.46077	1.63679	1.15842	1.96954	2.22723	2.19576	2.11237
GSM1523898	1765	0	1.61137	1.68323	1.07737	1.64274	1.70971	1.48041	1.49855	0.936242	1.36993	0.830825	1.24551	1.06466	1.82577	1.50295	1.77937	1.26273	0.948347	1.49821	0.821779	1.81728	0.890857	1.3429	1.3125	1.12602	1.06877	1.49542	1.35179	1.48953	1.52005	1.0292	0.85243	1.77012	1.73824	1.97171	1.87906	1.11999	0.88003	1.47973	1.19707	1.92736	1.19087	1.50127	1.17205	1.20862	1.41116	1.13803	1.60711
GSM1523899	1742	0	1.62342	1.78124	1.06747	1.36594	2.10138	1.6456	1.28447	0.88187	1.45343	1.09045	1.52387	1.05899	2.24869	1.38132	1.8669	1.0587	1.3349	1.54047	0.850924	1.96144	0.89206	1.41133	1.33436	1.11002	0.981718	1.17276	1.17605	1.50705	2.78279	0.956681	0.912824	1.69573	1.42019	1.33347	1.72169	1.16894	0.998478	1.52958	0.890523	1.86458	1.32803	1.52305	1.14959	1.60698	1.9085	1.7355	2.07177
GSM1523901	1724	0	1.61606	1.64079	1.08295	1.34138	2.14216	1.42049	1.17242	0.905834	1.41727	0.948809	1.27296	1.08291	2.13738	2.24349	1.45728	1.2925	0.890239	1.58477	0.780386	1.97461	0.852272	1.37209	1.4093	1.10188	1.03495	1.59872	1.35275	1.38804	2.62353	0.96507	0.824769	1.51765	1.69557	1.72441	2.03736	1.22849	0.900237	1.54809	0.925589	1.84344	1.35275	1.5757	1.15299	1.77369	1.95239	1.95601	1.51119
GSM1523906	1659	0	1.7323	1.61284	1.10081	1.47307	2.16878	1.59293	2.03676	0.902171	1.41872	0.861784	1.41522	1.0706	2.1672	2.00419	1.58144	1.44002	1.00603	1.529	0.867479	1.84336	1.06758	1.35045	1.1866	1.10585	1.03216	1.35781	1.43341	1.40991	1.61513	0.960038	0.869237	1.80529	2.30029	1.32007	2.03379	1.1925	0.886528	1.59827	1.01012	1.90629	1.23387	1.97169	1.29946	1.89928	1.75653	1.20572	1.88797
GSM1523908	1652	0	1.67349	1.64286	1.1943	1.3701	2.00247	1.53137	1.35176	0.952433	1.34015	0.904877	1.63916	1.18631	2.35004	2.14467	1.56673	1.35793	0.90713	1.59465	0.824087	1.88987	0.887758	1.3587	1.1444	1.07424	0.976143	1.46978	1.46247	1.40277	2.08773	1.01501	0.933819	1.5245	1.77716	1.24366	2.19232	1.2066	0.979259	1.51906	0.935126	1.71254	1.096	1.51657	1.1616	1.92341	1.81985	1.73403	2.00321
GSM1523909	1636	0	1.49511	1.59297	1.11153	1.44483	2.30466	1.45066	1.40982	0.983625	1.32836	0.835109	1.53361	1.28355	2.39324	1.36801	1.05931	1.39034	0.889007	1.52832	0.904284	1.89288	0.82725	1.35476	1.23761	1.09069	1.02443	1.37736	1.64406	1.45613	2.62026	0.996913	0.871171	1.41896	1.72607	1.46526	1.59881	1.23301	0.973156	1.59091	0.946974	1.81033	1.29866	1.70669	1.31228	2.14695	1.75686	1.99231	1.63504
GSM1523911	655	1	1.58892	1.67949	1.11409	1.4199	2.0542	1.48806	1.12988	0.928041	1.31757	0.923047	1.56059	1.1647	2.26478	1.05026	1.61383	1.32035	0.910685	1.50143	0.815787	1.86927	0.861532	1.25404	1.32014	1.03831	1.08494	1.82302	1.49039	1.40703	2.2207	0.994386	0.913827	1.60075	1.99553	1.5361	1.83934	1.1998	1.02376	1.58602	1.04734	2.03178	1.15933	1.62422	1.48221	1.6027	1.75435	1.50721	1.62995
GSM1523921	2499	0	1.64651	1.57657	1.08765	1.48541	2.14937	1.6787	1.28763	1.00666	1.33237	0.80397	1.64498	1.02257	2.94048	1.76105	1.75681	1.0522	0.929665	1.47879	0.79737	1.99365	0.858348	1.29618	1.42965	1.1771	1.00437	1.55229	1.50391	1.29979	3.0838	0.914733	0.857986	1.59207	2.0347	1.69748	1.81738	1.09247	1.00086	1.60295	0.917677	2.2628	1.47945	1.53847	1.24039	1.9001	1.81502	2.31883	1.60606
GSM1523922	708	1	1.54664	1.52994	1.10226	1.63502	2.09277	1.45169	1.08466	1.00067	1.27454	0.858761	1.52123	1.25047	3.13712	1.37221	1.66071	1.30893	1.0479	1.53019	0.779029	1.8226	1.03646	1.2617	1.23671	1.04888	1.0148	1.76624	1.69264	1.46418	1.3848	0.924086	1.00264	1.73816	1.83036	1.36837	1.91065	1.11362	1.02673	1.65736	1.05758	2.07709	1.35582	1.74016	1.45218	1.72578	2.18348	1.06185	1.54515
GSM1523923	792	1	1.70452	1.56938	0.99617	1.35939	2.20235	1.25943	2.01228	1.12357	1.44861	0.940303	1.504	1.01531	2.85118	1.2912	1.69399	1.27292	0.805306	1.43599	0.792475	1.85704	0.902462	1.24271	1.37294	1.0693	1.07935	1.48497	1.4701	1.44476	1.69068	0.992234	0.898217	1.69875	1.73737	1.36755	2.095	1.03131	1.02867	1.54684	0.813773	1.98037	1.45672	1.56146	1.09992	1.90565	1.74512	1.05339	1.81854
GSM1523924	2466	0	1.89984	1.57886	1.0956	1.37048	2.15499	1.61964	1.78298	0.932	1.6005	0.789033	1.5071	1.17874	2.96437	1.48873	1.60445	1.34141	0.905412	1.50358	0.849982	1.83075	0.933188	1.24043	1.20116	1.05566	1.04304	1.6141	1.45581	1.62335	2.1298	0.994289	0.922802	2.03455	2.08175	1.58243	1.73529	1.18088	0.941009	1.54483	0.981143	2.09415	1.42712	1.71075	1.36912	1.53959	1.87187	1.65153	1.96906
GSM1523926	2071	0	1.75773	1.59581	1.08285	1.47098	2.48255	2.02686	1.80018	1.14182	1.44829	0.87204	1.866	1.2954	2.9254	1.57704	1.65707	1.33552	0.836774	1.49129	0.833216	2.1068	0.875796	1.26558	1.19283	1.13348	0.982475	1.66147	1.54415	1.39498	2.34994	1.05949	0.98764	1.55143	1.68018	1.23424	1.84353	1.20021	0.826186	1.5195	0.914655	2.17802	1.27392	1.36653	1.29377	1.40662	2.05806	1.71272	2.14533
GSM1523927	2423	0	1.81352	1.56594	1.02651	1.6452	2.26604	1.84215	2.07934	0.901894	1.49263	0.819062	1.6718	1.25488	2.93699	1.51537	1.74824	1.215	0.919406	1.50206	0.835511	1.88271	1.03086	1.32974	1.36594	1.09519	0.920621	1.51517	1.39866	1.45371	1.36656	0.918008	0.865972	1.90013	1.9212	1.47304	1.81909	1.05649	0.924325	1.62964	1.10763	2.19737	1.403	1.59366	1.34909	1.6104	1.81252	1.14139	1.63934
GSM1523930	2356	0	1.92125	1.61056	1.04004	1.45275	2.43557	1.74424	1.91346	1.1175	1.30533	1.18433	1.37298	1.42378	2.73835	1.6676	1.79295	1.23147	1.15408	1.49176	0.945656	2.2716	1.07611	1.26141	1.3749	1.04004	0.98293	1.45193	1.50858	1.4837	1.80226	0.990359	0.782424	2.07224	2.40699	1.40493	1.84151	1.12248	1.08469	1.8853	0.89973	1.97152	1.51841	1.46481	1.28179	1.66573	1.99288	1.32074	1.71172
GSM1523931	2328	0	1.68333	1.59152	1.10612	1.34151	2.33327	1.85706	2.30304	0.99798	1.33096	0.942537	1.27439	1.15592	2.45661	1.14248	1.59593	1.21786	0.980246	1.5627	0.859636	2.0136	1.05222	1.29171	1.27464	1.01917	0.982446	1.15326	1.6397	1.45075	2.17611	0.995307	0.919464	1.66286	2.50128	1.34151	1.52073	1.20158	0.882522	1.65644	0.941495	2.14406	1.34412	2.03073	1.28466	1.79144	1.95346	1.52415	1.87717
GSM1523934	384	1	1.74458	1.68035	1.05358	1.25134	2.58978	1.67436	1.51214	1.1411	1.24885	1.43634	1.72298	1.4534	2.52047	1.45978	1.38978	1.41958	1.01302	1.40574	0.778138	2.12187	0.819488	1.20582	1.28224	1.05608	1.1411	1.36949	1.5458	1.20599	3.23291	0.885125	0.925725	1.67653	1.90675	1.29665	1.73199	1.08931	0.904782	1.86952	0.92891	1.85712	1.88027	1.54689	1.31026	1.95996	2.13777	2.39223	2.01131
GSM1523936	527	1	1.97259	1.48832	1.06249	1.40266	1.86884	1.56691	2.38493	1.00256	1.4875	0.925935	1.54228	1.10814	3.06491	1.30195	2.01715	1.38872	0.918663	1.42395	0.960589	1.85168	1.16205	1.20931	1.34227	1.16686	1.05884	1.61019	1.57831	1.71761	2.80769	0.97508	0.986631	2.07969	2.08207	1.50615	1.62521	1.03329	0.94536	1.59957	1.01981	1.99062	1.31363	1.55139	1.35273	1.77424	1.85243	2.05692	2.06818
GSM1523937	590	1	1.73764	1.61308	1.02288	1.27114	2.42886	1.53952	2.34182	1.06626	1.33623	1.21961	1.46995	1.26398	2.83275	1.75454	1.3975	1.36137	0.937479	1.60881	0.809399	2.0822	1.00614	1.22459	1.13402	1.11364	0.964291	1.40761	1.54728	1.50642	2.39247	0.990509	0.854208	1.75502	2.05177	1.19065	1.67458	1.03551	0.850505	1.6936	0.765416	1.9757	1.36116	1.95134	1.21118	1.7949	2.1512	1.67624	1.69319
GSM1523938	173	1	2.03678	1.73115	1.37375	2.05616	2.42916	1.85208	1.43918	1.24973	2.3688	1.06307	1.62363	1.23575	2.40672	1.44735	2.19811	1.40971	1.5201	1.44145	0.977271	2.14943	1.78526	1.22263	2.70795	1.67783	1.06074	1.64081	1.48849	2.1319	1.46851	0.970658	0.934265	2.73455	2.25735	2.01798	1.72031	1.13413	1.14153	1.96914	1.1433	1.96602	1.51456	1.80481	1.41191	1.79322	2.12439	1.19197	2.3736
GSM1523939	337	1	2.08973	1.67227	1.31998	2.07449	2.37551	1.87214	2.64051	1.18913	2.7563	1.13256	1.28083	1.29626	2.63954	1.08908	2.29753	1.29013	1.70748	1.32074	1.00417	2.15773	1.85514	1.18176	1.17889	1.46011	1.19845	1.66946	1.56758	1.92717	1.76187	0.975875	0.817211	2.69754	2.525	2.03402	1.32308	1.04556	1.19448	1.54059	1.17706	1.95177	1.6139	1.68967	1.44555	1.87429	2.25048	1.22997	2.37952
GSM1523940	601	1	1.77933	1.54534	1.04287	1.44456	2.28921	1.5485	2.03058	0.97209	1.33621	1.09804	1.63584	1.20103	2.24798	1.1607	1.8451	1.28149	0.837695	1.42067	0.754408	1.86573	1.02139	1.29033	1.40247	1.15286	1.10714	1.60874	1.34777	1.41461	2.30875	0.985537	0.832699	2.0517	1.7669	1.51487	1.91302	1.06372	0.884319	1.57182	0.827293	2.13345	1.3015	1.48115	1.39705	1.59361	1.94134	1.56842	2.04285
GSM1523941	136	1	1.68643	1.66482	1.11048	1.47341	2.19446	1.32449	1.85356	0.897326	1.53472	1.09	1.60567	1.25323	2.66553	1.24685	1.13304	1.50792	0.937178	1.48151	0.79953	1.92597	0.85089	1.33525	1.14525	1.10365	0.966351	1.2738	1.57972	1.52271	1.5842	0.873398	0.869542	1.75743	2.02535	1.14555	1.8098	1.15196	0.830812	1.70542	1.1262	2.00834	1.39345	1.52839	1.36071	1.97185	1.96186	1.24189	1.74476
GSM1523942	2108	0	1.82268	1.53072	1.04388	1.4812	2.4464	1.72387	2.21622	1.0281	1.41419	0.917981	1.46562	1.19393	2.36207	1.66441	1.73028	1.31041	0.939258	1.535	0.819799	2.00316	0.920899	1.2508	1.2695	1.08297	0.951574	1.46347	1.38746	1.4861	2.45172	0.953155	0.859752	1.85012	2.06413	1.49327	1.96203	1.15426	1.01764	1.66458	0.943475	1.88187	1.36639	1.56959	1.24291	1.90299	1.73637	1.6697	1.79639
GSM1523943	166	1	1.89808	1.60065	1.06763	1.4738	2.31318	1.55482	1.18913	1.0393	1.2843	0.818107	1.45403	1.12924	2.32084	2.11184	1.47661	1.27531	0.987326	1.43448	0.887109	1.85325	0.953138	1.32303	1.26912	1.10301	1.01839	1.59874	1.36736	1.40486	2.8338	1.02255	0.840326	1.80268	1.97208	1.77316	2.07198	1.13069	0.823482	1.621	0.813594	1.91251	1.30508	1.40014	1.32568	1.50938	2.12551	2.2626	1.76955
GSM1523944	2089	0	1.56279	1.57313	1.03651	1.93503	2.48418	1.58756	2.09626	1.06112	1.25761	0.775883	1.6211	1.12777	2.50568	1.1776	1.53355	1.16311	0.876566	1.50249	0.818841	1.96183	0.859606	1.38076	1.20799	0.996814	1.0122	1.58844	1.35973	1.489	2.95123	0.972133	0.807176	1.71711	1.93734	1.55533	1.69005	1.13756	0.861221	1.50873	1.24176	1.80953	1.26397	1.88258	1.36886	1.94628	1.85524	2.40535	1.97168
GSM1523945	526	1	1.92384	1.61541	1.14671	1.72687	2.41233	1.58573	1.3964	0.980438	1.74042	1.0238	1.57543	1.1368	2.41423	1.06962	1.9512	1.30777	1.55287	1.44103	0.750612	2.04355	1.03317	1.31409	1.25813	1.15723	1.13201	1.73101	1.41164	1.57584	1.632	0.936125	0.799569	2.46087	2.13057	1.65224	1.83554	1.13476	1.3846	1.62907	1.15954	2.00964	1.47778	1.73362	1.26328	2.10749	1.81696	1.21298	1.98529
GSM1523948	824	1	1.93146	1.56506	1.06651	1.63821	2.60945	2.12478	1.50277	1.08021	1.78874	0.887253	1.92425	1.40588	2.66623	1.03078	2.25337	1.60266	1.12489	1.14261	0.794301	2.00939	1.10932	1.17019	1.30252	1.28709	0.980979	1.67407	1.53376	1.63631	1.53477	0.99254	0.888751	2.44369	1.98962	1.72599	1.45001	1.04618	0.854622	1.61113	1.08394	2.11281	1.37541	1.62375	1.24455	1.9995	1.86173	1.05636	2.13695
GSM1523949	303	1	1.90984	1.65258	1.19462	1.87461	2.32341	1.70135	2.11568	1.02561	2.22734	0.956573	1.42792	1.01082	2.40468	1.08536	2.10295	1.43264	1.35184	1.54162	0.820717	2.12915	1.70701	1.22895	1.27973	1.49886	1.10601	1.60206	1.51115	1.79872	1.76068	0.895648	0.953166	2.93935	2.32316	1.90549	1.71592	0.864341	1.19623	1.65706	1.06681	1.98016	1.48519	1.66762	1.49699	2.00061	2.09553	1.28846	2.23675
GSM1523950	2046	0	1.59315	1.64834	1.02659	1.7313	2.79853	1.75639	1.40994	1.13828	1.38005	1.34214	1.58241	1.35316	2.5638	1.82945	1.95682	1.50146	0.92332	1.44208	0.742056	2.01709	0.954984	1.33083	1.35409	1.04509	0.98027	1.39215	1.55691	1.29247	2.50403	1.05254	0.929476	1.71648	1.70441	1.2059	1.76174	1.20416	1.25372	1.3927	1.25954	2.11229	1.82587	1.46851	1.20345	1.59893	2.07649	1.55013	1.73197
GSM1523951	1591	1	1.76219	1.57587	1.10836	1.72865	2.35761	1.93253	1.871	1.11238	1.43542	0.938965	1.37777	1.31005	2.61665	1.04228	1.75852	1.21308	0.964233	1.4683	0.877919	1.95189	0.918936	1.16302	1.29656	1.10888	1.04679	1.41699	1.50074	1.33682	2.16717	1.0094	0.776875	1.78715	2.13191	1.44848	1.81614	1.06413	0.835453	1.71585	1.08749	2.04223	1.50864	1.77242	1.26935	1.88372	2.07703	1.81869	1.85169
GSM1523954	3026	0	1.849	1.58186	1.04106	1.42058	2.23273	1.52013	2.00596	0.993495	1.34821	1.09944	1.82198	1.44892	2.9142	2.69686	2.07591	1.49952	0.935745	1.45888	0.805394	2.07575	0.796049	1.23006	1.36484	0.988572	1.03286	1.51562	1.45526	1.67329	2.63245	1.10939	0.985315	1.71399	1.98445	1.26586	1.88665	1.29178	0.923292	1.57814	1.01356	1.97063	1.75122	1.56574	1.275	1.38357	1.87245	2.07389	1.50859
GSM1523955	1031	1	1.68935	1.5778	1.10551	1.58572	2.31394	1.60517	2.42517	1.14298	1.75945	0.988892	1.9092	1.26729	2.7811	1.02201	2.24248	1.40822	1.20028	1.39763	0.882166	1.92193	1.10786	1.17615	1.47958	1.2731	0.968612	1.63981	1.58992	1.98918	1.80965	1.07791	0.900281	2.06867	2.08052	1.59745	1.8452	1.00788	1.08512	1.51919	1.06103	1.98088	1.50754	1.67677	1.38277	1.69072	1.751	1.2058	2.20661
GSM1523956	934	1	1.53931	1.76704	1.14898	1.43307	2.46631	1.59134	1.50742	1.05331	1.31898	1.00606	2.11759	1.45111	2.63452	1.06213	2.08342	1.69111	0.969337	1.50518	0.73536	1.93974	1.04322	1.18684	1.32992	1.05439	1.02039	1.77325	1.65676	1.41418	1.59761	0.998414	0.891867	2.29303	1.92109	1.31498	1.84233	1.03141	0.770662	1.63397	1.03309	2.13143	1.48568	1.64246	1.46048	1.62419	2.02048	1.11818	2.45243
GSM1523957	3019	0	1.85341	1.54122	1.00411	1.37904	2.56855	1.72192	1.81267	1.04093	1.26232	0.970733	1.65112	1.39972	2.53154	1.49001	1.78949	1.70368	0.963657	1.47431	0.778339	2.12961	0.776564	1.44814	1.19859	1.10176	1.07827	1.43863	1.35926	1.27966	2.79603	1.01988	0.848186	2.00073	2.09596	2.06475	1.65492	1.2008	0.839732	1.56902	0.818381	1.91499	1.65056	1.42925	1.23038	1.45822	2.33753	1.91653	1.63577
GSM1523961	285	1	1.74023	1.62949	1.05065	1.65195	2.29484	1.87722	1.44074	1.06878	1.449	0.933634	1.64795	1.28876	2.57945	1.98734	1.8962	1.51893	0.982929	1.47426	0.785644	2.05979	0.910867	1.33633	1.32202	1.01316	1.13548	1.41649	1.77186	1.42748	1.52058	0.97468	0.873536	1.5146	2.14557	1.43427	1.70518	1.03985	0.949583	1.73182	0.82474	2.07408	1.72549	1.55416	1.26147	1.57249	2.19251	1.17553	1.50012
GSM1523962	604	1	1.90018	1.53371	1.40936	1.8899	2.35688	1.80791	2.80644	1.05501	1.98344	0.978501	1.77971	1.43846	2.88627	1.86248	2.34065	1.60716	1.57499	1.2535	0.890924	1.91943	1.51798	1.1207	1.19625	1.3123	1.01565	1.84322	1.63994	1.91145	1.57809	0.842467	1.03264	2.76857	2.43671	1.97796	1.6918	0.973595	1.37593	1.59075	1.11425	2.21102	1.45816	1.84851	1.35177	2.0132	1.92817	1.27491	2.2892
GSM1523963	1373	1	1.79714	1.52141	1.02058	1.51319	2.18097	1.47072	1.87766	1.07666	1.44652	0.868524	1.94521	1.17488	2.80691	1.45061	1.96324	1.38536	0.950197	1.40713	0.851287	1.87704	1.04683	1.16189	1.31626	1.10209	1.04109	1.6532	1.48807	1.62378	2.14784	1.03298	0.993699	1.96834	1.96463	1.44662	1.71872	1.20969	0.914188	1.52708	0.991863	2.02496	1.43075	1.64179	1.36282	1.80697	2.14532	1.85208	1.88668
GSM1523964	2956	0	1.72672	1.62927	1.0693	1.3986	2.4458	1.73765	1.33995	1.07699	1.4996	0.879339	1.87036	1.44751	3.13257	1.51791	1.08421	1.40274	0.956159	1.53029	0.761264	1.92896	0.922972	1.23667	1.44944	1.05723	1.04907	1.41143	1.61588	1.70569	2.81723	1.01163	1.26095	1.6687	1.63789	1.62603	1.72335	1.14963	0.988465	1.5497	0.90617	2.1766	1.53839	1.61777	1.24256	2.038	2.11803	2.26245	1.53344
GSM1523966	1554	1	1.71388	1.61398	1.1482	1.43339	2.18554	1.29675	1.75142	1.02353	1.2914	0.897757	1.70362	1.11391	2.67525	1.9968	1.99864	1.41511	0.88877	1.46257	0.850479	1.9937	1.14521	1.18391	1.4914	1.04147	1.07687	1.42033	1.54105	1.61947	1.98575	0.987346	0.951057	1.60329	2.02541	1.34872	2.06285	1.07325	0.95333	1.53253	1.17704	2.07752	1.37207	1.8509	1.26775	1.55404	1.86958	1.47709	1.93237
GSM1523967	2954	0	1.83202	1.61229	1.14695	1.47517	2.4076	1.75165	2.77897	0.965936	1.43192	0.926484	2.00576	1.44574	3.11762	1.18971	1.99113	1.5733	1.01522	1.35292	0.811525	1.92445	1.79624	1.18446	1.09882	1.14076	0.958087	1.59764	1.66001	1.68971	1.58098	0.889768	0.958157	1.87259	2.18166	1.35359	1.62591	0.975624	0.90773	1.53368	1.02372	2.1302	1.56864	2.0801	1.31302	2.06037	1.85155	1.12845	1.98381
GSM1523968	1355	1	2.19263	1.59753	1.32446	1.94339	2.29522	1.98775	1.41107	1.09928	2.64797	1.06242	1.62014	1.27113	2.91651	1.43491	2.20324	1.45902	1.73951	1.34762	0.925358	1.98405	1.40978	1.23098	1.33427	1.53306	1.2634	1.82977	1.60258	2.32052	2.56258	0.876296	1.04626	3.0649	2.30021	2.04857	1.73084	1.06893	1.41719	1.64991	1.19772	2.11364	1.60789	1.7311	1.6034	1.96487	2.18172	2.04779	2.28924
GSM1523969	537	1	1.95585	1.65856	1.41285	1.6279	2.39663	1.80523	2.542	1.01669	1.76595	0.992167	1.83677	1.33773	2.60957	2.13098	2.20611	1.61288	1.07143	1.46878	0.83976	1.99575	1.38947	1.25206	1.51295	1.28901	1.05169	1.59375	1.69274	1.55303	2.35164	1.02442	0.92465	2.37293	2.24212	1.83644	1.88001	1.07342	1.1512	1.59365	1.06507	2.10879	1.66775	1.91011	1.25129	1.8351	1.8524	1.73007	1.98017
GSM1523970	471	1	1.67983	1.5362	1.06657	1.42328	2.48313	1.44269	1.58796	1.02578	1.34464	1.09802	2.09013	1.10586	2.62765	1.30171	1.50743	1.73265	0.865279	1.39714	0.76644	1.81412	1.09351	1.16774	1.46609	1.10865	1.0142	2.14778	1.41918	1.93583	2.34392	0.909496	1.15061	1.59333	1.67787	1.42336	2.14671	1.09351	1.33842	1.6179	0.935399	1.94259	1.58611	1.53852	1.74637	2.09727	2.13529	1.72024	1.61058
GSM1523971	399	1	1.9999	1.69778	1.27024	1.8006	2.28581	1.74355	2.73026	0.906705	2.25801	0.95716	1.80106	1.40466	2.87214	1.26877	1.99817	1.45972	1.1169	1.54877	0.831071	2.0696	1.52816	1.13194	1.21182	1.30531	1.0649	1.6749	1.72127	1.67785	1.67297	1.21373	0.950105	2.38784	2.5537	1.67218	1.63939	0.98663	0.934905	1.57765	1.03964	2.12853	1.66522	1.84934	1.35467	2.03872	2.13751	1.22277	2.20898
GSM1523973	2618	0	1.69334	1.62626	1.05037	1.45247	2.72842	1.83109	1.24355	1.13383	1.49916	0.986616	1.81673	1.166	2.77074	1.07182	1.50618	1.49981	0.976926	1.50179	0.859616	2.11937	1.04291	1.29034	1.3803	1.14725	1.03967	1.4235	1.54834	1.36931	2.32165	1.06277	1.02634	1.77506	2.07209	1.37723	1.5977	1.32241	0.948309	1.62497	0.912297	2.19963	1.58968	1.57583	1.2947	1.6912	2.26034	1.72889	1.66281
GSM1523974	2947	0	1.56551	1.75052	0.976759	1.63989	2.33667	2.14833	1.21502	0.902161	1.30717	0.999294	1.69461	1.32477	2.49337	2.04131	1.97294	1.64875	0.850763	1.4223	0.782439	2.04963	1.0124	1.19208	1.36865	1.08859	1.09961	1.56825	1.62128	1.52923	2.23602	0.944781	0.807047	1.7565	1.81025	1.72653	1.61319	1.06712	1.1174	1.56264	1.0821	2.14018	1.84944	1.61204	1.42075	1.79331	1.83538	1.74889	2.3591
GSM1523975	216	1	1.88808	1.61734	1.37617	1.83573	2.05725	1.618	1.89607	0.975875	1.91521	0.970572	1.41771	1.14189	2.39319	1.55481	1.9069	1.45522	1.3318	1.29215	0.937324	1.88855	1.21998	1.18001	1.31889	1.37906	1.06771	1.59839	1.59289	1.4627	1.46412	0.95189	0.950089	2.25588	2.33541	2.10154	1.88533	1.0267	1.01337	1.65037	1.17305	1.96039	1.5357	2.18509	1.34099	1.91244	1.99731	1.10316	2.15844
GSM1523976	1680	1	1.87577	1.583	1.11562	1.43553	2.42247	1.85059	1.65929	0.981651	1.33561	0.989269	1.72268	1.23336	2.87304	2.24674	1.94671	1.36681	0.938113	1.49938	0.877603	1.92433	1.74679	1.19539	1.29242	1.13942	1.10403	1.6956	1.72352	1.51445	1.54264	0.924082	0.883017	2.01948	1.89669	1.39763	1.81199	0.996137	0.942171	1.60884	0.861751	2.09024	1.71576	1.6323	1.37735	1.82285	1.87648	1.23728	2.18583
GSM1523978	487	1	1.6621	1.56341	1.37397	1.63331	2.55785	1.63706	1.32661	0.999079	1.37106	1.20338	1.52587	1.43597	2.99261	2.10719	2.21878	1.33393	0.858063	1.52641	0.837089	2.01838	0.960731	1.33081	1.25075	1.12939	1.0144	1.44075	1.60414	1.34783	1.51459	1.07947	1.1822	1.47512	2.11797	1.61748	1.91814	1.02958	0.914177	1.65454	1.04721	1.98182	1.59856	1.67409	1.30035	1.79178	2.49274	1.16232	1.55674
GSM1523979	283	1	1.67103	1.55178	0.945405	1.50324	2.6368	1.55488	1.4286	1.07039	1.27249	0.850947	1.76363	1.06181	2.48215	1.77575	1.3405	1.10228	0.876333	1.45874	0.823992	1.75464	0.858612	1.25764	1.31994	1.0987	1.03238	1.52735	1.54515	1.37445	2.93284	0.876346	1.00234	1.45875	1.91311	1.33599	1.76223	1.27249	0.933717	1.55863	0.957578	1.92619	1.38788	1.55364	1.48044	1.88508	1.9638	2.12787	1.47652
GSM1523980	201	1	1.82836	1.69954	1.34272	1.51681	2.43086	1.6456	2.83056	0.929569	1.51314	0.997788	1.81348	1.45715	2.82183	2.02331	2.00417	1.63857	1.14882	1.44471	0.82956	1.9226	1.23758	1.19118	1.20006	1.19112	0.997213	1.52391	1.58945	1.23113	1.72617	0.972262	0.921935	1.99277	2.41872	1.66799	1.64636	1.08224	1.01704	1.7067	0.896606	2.20669	1.38647	2.17194	1.36783	2.05982	2.06635	1.15868	2.00574
GSM1523981	2916	0	1.90387	1.63774	1.06819	1.62681	2.20404	1.6524	1.29819	0.969538	1.51701	0.839425	1.87145	1.22633	2.77548	1.55041	1.60592	1.68952	1.74617	1.30398	0.746587	1.82722	1.14324	1.20161	1.20856	1.21426	1.29156	1.70872	1.66162	1.30941	1.5388	0.995014	1.01005	2.52336	2.42825	1.62785	1.65148	1.02755	1.19983	1.74758	1.13076	2.15105	1.39391	1.98718	1.55888	2.12812	1.77701	1.24938	2.13249
GSM1523982	261	1	1.67109	1.73758	1.10938	1.62031	2.29833	1.71827	1.61679	1.02743	1.37715	1.08674	1.775	1.34897	2.9259	1.26872	2.05584	1.64274	1.69486	1.3712	1.00959	1.97177	1.25752	1.24472	1.31583	1.23982	1.12429	1.62362	1.66844	1.47444	1.48891	0.913153	1.00227	2.39435	2.3145	1.83788	1.61581	1.02585	1.07449	1.75676	1.12335	2.15496	1.35904	2.15972	1.28284	2.3632	1.78258	1.23181	2.07956
GSM1523983	303	1	1.54984	1.50318	0.990007	1.91101	2.25155	1.53166	1.08316	0.958078	1.26825	1.05938	1.71024	1.1322	2.54643	1.08984	1.65164	1.47589	1.41175	1.38237	0.944034	1.80393	0.872188	1.29414	1.24829	1.14167	1.13006	1.6409	1.70801	1.31039	1.51485	0.893	1.24108	1.52497	1.84395	1.48817	1.66552	1.23778	0.894653	1.70594	1.42825	1.93852	1.43257	1.47888	1.40094	2.00359	1.70534	1.2693	2.08847
GSM1523984	2909	0	1.43803	1.55527	1.09843	1.61221	2.32966	2.07641	1.28314	0.920662	1.45773	1.44507	1.9282	1.24763	2.41835	1.07679	2.32192	1.65305	1.54381	1.34036	0.837529	1.92722	2.33476	1.22908	1.33735	1.317	1.60033	1.74817	1.45109	1.19027	1.46681	0.932893	0.926088	3.45705	2.15312	1.88768	1.56888	1.04415	0.887735	1.59405	1.40493	2.16571	1.55643	1.54473	1.74008	1.60608	1.974	1.12913	2.57297
GSM1523985	2326	1	1.88015	1.64554	0.993974	1.36664	2.2114	1.6798	1.8952	1.10835	1.27887	0.996295	1.2202	1.35605	2.71878	1.78532	1.69966	1.21112	1.08148	1.52444	0.839377	2.09396	0.989033	1.16934	1.17214	1.18254	1.04316	1.34954	1.51376	1.35206	1.55425	0.90211	0.873435	1.86471	2.21329	1.73931	1.67089	1.11394	0.994538	1.76216	0.955541	2.03388	1.47361	1.66889	1.31394	1.76778	1.83167	1.12586	1.77798
GSM1523986	2604	0	1.86899	1.38587	1.05543	1.49854	2.08268	1.5096	2.2143	0.992759	1.4808	0.872016	1.33088	1.05807	2.57868	2.15267	1.90147	1.25395	0.943764	1.39584	0.907665	1.73299	0.99354	1.20621	1.20855	1.05561	1.04	1.58913	1.60111	1.66044	2.13997	0.977478	0.880516	2.16916	2.22829	1.47146	1.65499	1.14927	1.0061	1.57843	1.05262	1.98517	1.3218	1.82051	1.24747	1.80565	1.83005	1.66617	1.96586
GSM1523987	548	1	1.94244	1.65765	1.23933	1.617	2.33299	1.73826	2.6704	1.00089	1.54444	0.875984	1.73534	1.31873	2.7646	1.10594	2.01834	1.54249	0.985351	1.40191	0.867172	1.92712	1.06735	1.12205	1.19491	1.05188	1.22255	1.55848	1.58648	1.51428	1.75966	0.927321	0.915694	2.0552	2.22165	1.45899	1.71716	0.98851	1.06161	1.52129	0.976049	2.13804	1.56627	1.96533	1.38038	2.0798	2.03332	1.31059	1.94279
GSM1523988	445	1	2.52654	1.753	1.48954	2.12607	2.53938	2.18481	1.57459	1.39628	2.62149	1.17457	1.69027	1.45384	3.0256	1.09424	2.27815	1.69169	2.07044	1.3165	1.08415	1.95881	1.86839	1.15262	1.21181	1.76437	1.21558	2.05074	1.71823	2.13996	1.57867	0.992488	1.27655	2.70782	2.4178	2.03037	1.41383	1.05582	1.70953	1.81099	1.50787	2.20471	1.77429	2.38125	1.67473	2.04574	2.33921	1.27936	2.43451
GSM1523989	2601	0	1.85781	1.61025	1.30174	1.65005	2.46808	1.61574	1.76328	1.01828	1.42957	1.0174	1.84747	1.42362	2.83609	1.18921	2.04898	1.51131	1.19217	1.3623	0.782381	1.97931	0.989606	1.15758	1.23295	1.09947	1.03419	1.62162	1.5275	1.48548	2.55289	0.955267	1.01784	2.1235	2.33673	1.46327	1.77426	1.00118	1.04412	1.57155	1.12621	2.05545	1.6264	1.75772	1.33276	1.85211	2.09484	1.98914	2.08908
GSM1523990	425	1	1.72034	1.55635	1.19672	2.01291	2.14832	1.58748	1.27175	0.970264	1.13394	1.36165	1.42088	1.18258	2.67716	1.01736	1.82828	1.41862	1.20604	1.42158	0.841985	2.05424	1.05238	1.22919	1.12491	1.30164	0.99842	1.71594	1.48058	1.41903	1.78176	0.954313	0.80519	2.15577	2.05742	1.5614	1.40231	0.965983	1.27041	1.68216	1.32903	1.8412	1.45671	1.62046	1.32581	1.8638	2.41988	1.18716	1.86776
GSM1523991	2856	0	1.82219	1.60378	1.26985	1.741	2.11648	1.57049	1.71566	0.961971	1.4482	0.871987	1.64398	1.03891	2.40318	2.53034	2.06852	1.28084	1.18718	1.56261	0.980587	1.94825	1.2491	1.19767	1.27699	1.31073	1.00821	1.47485	1.46781	1.41572	2.1084	1.03923	0.925271	2.06713	1.97621	1.68972	1.68111	1.01993	0.851087	1.72107	1.05822	1.95123	1.64874	1.50085	1.33562	1.91021	2.13801	1.54907	1.91794
GSM1523994	2591	0	1.81958	1.5793	1.11223	1.5105	2.27646	1.59516	2.31332	1.02446	1.51489	0.919001	1.64628	1.15151	2.44155	2.04263	2.02042	1.51518	0.953479	1.46044	0.804968	1.83017	0.943503	1.25124	1.30667	1.06582	1.03312	1.64506	1.59848	1.66055	2.27567	1.05343	0.872528	2.07656	2.21178	1.45369	1.73882	1.13116	0.885674	1.50473	1.01729	1.92755	1.63399	1.6098	1.29333	1.43392	1.86128	1.55576	1.86262
GSM1523996	1056	1	1.95052	1.62933	1.13527	1.51299	2.19569	1.59152	1.36972	0.898103	1.64137	0.890448	1.60218	1.09534	2.5335	1.41441	1.8945	1.09106	1.02956	1.57951	0.829633	1.88473	0.916719	1.21379	1.22114	1.04683	1.0584	1.64378	1.41477	1.87598	1.82515	0.988602	0.890607	2.22113	1.97714	1.64417	1.60122	1.10422	1.22347	1.60227	1.01239	1.98242	1.28551	1.75463	1.40067	1.74235	1.92784	1.43755	1.89173
GSM1523997	756	1	1.66453	1.56375	1.10708	1.56076	2.14138	1.443	1.76837	0.970715	1.5031	1.03234	1.81469	1.12926	2.28925	1.50066	1.55987	1.17352	0.818101	1.60577	0.735032	2.01744	0.962507	1.27633	1.23447	1.03913	0.967381	1.29845	1.50182	1.46227	1.59852	1.05404	0.889369	1.69238	1.87387	1.40716	1.96676	1.11617	1.19629	1.47865	0.986629	2.07997	1.23253	1.49404	1.26058	2.11992	1.89978	1.16133	1.52013
GSM1523998	637	1	1.66102	1.64405	0.981045	1.5855	2.53143	1.3375	1.47298	1.07221	1.47976	0.979528	1.81843	1.09579	2.96001	1.29782	1.83588	1.37965	0.945005	1.43783	0.832356	1.89608	0.777008	1.31995	1.1944	1.12281	1.05499	1.82736	1.45135	1.49553	2.31522	0.967413	0.938086	1.34964	1.61826	1.61404	1.756	1.12903	1.14509	1.59795	0.85699	2.00992	1.28624	1.48717	1.2618	1.85271	2.16887	1.80051	1.60886
GSM1524004	178	1	1.83703	1.53647	1.07741	1.50418	2.25288	1.40255	1.99492	0.825406	1.4048	0.884739	1.55534	1.14809	2.70356	1.21466	1.70255	1.27211	0.882066	1.4283	0.811464	1.91393	1.00663	1.22823	1.40455	1.09266	1.01188	1.60269	1.5577	1.47938	1.96878	1.0261	0.787259	1.85603	1.82693	1.35069	1.80241	1.20901	0.841363	1.53787	0.973424	1.92057	1.30052	1.79074	1.32008	1.84561	1.85296	1.50927	1.83614
GSM1524005	284	1	1.65061	1.67387	1.14352	1.41628	2.25644	1.54103	2.27148	1.07148	1.43812	0.895788	1.6919	1.165	2.56803	1.63034	1.8227	1.10102	0.862682	1.44161	0.832979	1.88982	1.66726	1.26214	1.34	1.08712	1.02738	1.47594	1.50373	1.3436	1.5929	0.981287	0.931045	1.85603	1.79075	1.44723	2.26993	1.18471	1.11038	1.56454	1.09485	2.18297	1.23717	1.59091	1.2727	1.88403	1.81382	1.33267	2.56109
GSM1524006	788	1	2.12263	1.6666	1.48314	2.15094	2.41163	1.78255	1.56758	1.19125	2.69683	1.00012	1.53682	1.23272	2.70004	1.96567	2.34313	1.54622	1.85472	1.31624	0.987321	1.94675	1.85792	1.12833	1.31815	1.73261	1.2894	2.0268	1.66537	2.24779	1.51487	0.9641	0.968627	3.04798	2.50404	2.08793	1.60331	1.04367	1.38351	1.58961	1.41489	2.20928	1.5731	2.11755	1.53404	2.01199	2.21418	1.20808	2.28281
GSM1524007	311	1	1.77026	1.56287	1.02	1.35371	2.40664	1.4392	1.88893	0.985765	1.38422	1.05702	1.79253	1.29027	2.70469	2.26343	1.92521	1.50152	1.04326	1.34772	0.751695	1.93865	0.908018	1.18312	1.2369	1.20366	1.02182	1.8017	1.74269	1.15373	1.55756	0.92076	0.852988	1.92095	2.26436	1.43887	1.93876	1.0209	1.03289	1.62471	1.13597	2.22292	1.51434	1.78429	1.22701	1.98554	2.1387	1.16402	2.03754
GSM1524008	325	1	1.60404	1.67024	1.12971	1.44323	2.39668	1.4276	1.51711	1.08647	1.38321	0.965875	1.53691	1.34824	2.75375	1.93133	1.95452	1.50659	0.920677	1.45309	0.849244	2.02716	0.834941	1.17185	1.23538	1.04331	1.07646	1.74088	1.62082	1.3856	2.02357	0.991783	1.01023	1.51277	1.82278	1.17135	2.19138	1.08521	0.920414	1.61751	0.939113	1.97522	1.48564	1.79597	1.19727	2.04917	2.3876	1.55168	1.96279
GSM1524010	591	1	1.89192	1.52213	1.38059	1.6878	2.285	1.59235	2.75804	1.05627	2.24796	0.852294	1.54189	1.21226	3.00898	1.59265	2.17775	1.45677	1.07831	1.4275	0.901471	1.89327	1.55409	1.16022	1.09636	1.53911	1.11577	1.70596	1.56484	1.63185	1.76312	0.951346	0.865867	2.59902	2.45496	1.64871	1.71319	1.08017	1.01378	1.51892	1.13882	2.02094	1.49157	1.89614	1.34038	1.92157	2.26129	1.26099	2.10731
GSM1524011	2706	0	1.81394	1.58088	1.03539	1.36759	2.37759	1.36903	1.57639	1.00012	1.28877	0.904402	1.77918	1.26984	2.91075	1.20717	2.20799	1.35322	0.945951	1.46857	0.775376	1.87389	0.976868	1.1706	1.21356	1.01161	1.05636	1.64697	1.64093	1.40791	2.23672	0.996617	0.828886	1.81621	1.66922	1.31297	1.71887	1.12528	0.950961	1.56647	0.948537	1.98096	1.46031	1.56725	1.2742	1.63256	2.06784	1.84512	2.02124
GSM1524012	2557	0	1.65127	1.70496	1.08436	1.52563	2.16416	1.44165	1.46766	0.922578	1.29889	0.766259	1.50522	1.22814	2.96624	1.77599	1.63029	1.30606	0.847864	1.40196	0.812728	1.8747	1.23525	1.25596	1.28394	1.0994	1.06834	1.68218	1.61086	1.39432	1.56372	0.961031	1.00669	1.59757	1.98471	1.40008	2.08821	1.11957	1.12081	1.52818	0.961683	1.92674	1.21678	1.79533	1.25623	1.92377	1.75709	1.24661	1.69063
GSM1524014	340	1	1.69143	1.52007	1.17039	1.37441	2.60458	1.6525	1.1151	1.04433	1.37154	1.01152	1.48423	1.37671	2.74298	1.92896	1.84237	1.21271	0.919209	1.55959	0.838224	2.02166	0.852717	1.29463	1.28729	1.2893	1.1435	1.46737	1.19799	1.41247	2.83383	1.04459	0.865265	1.72381	1.9492	1.38356	2.11849	1.05196	0.836926	1.74278	0.847115	2.07752	1.49563	1.50486	1.4566	1.67117	2.47295	2.06451	1.39996
GSM1524015	746	1	1.69938	1.62742	1.01443	2.03107	2.28033	1.59332	1.69588	0.913999	1.37306	1.14936	2.01459	1.25876	2.99495	1.89866	1.94577	1.34382	0.93853	1.46348	0.786854	1.91111	2.01247	1.233	1.75877	1.46421	0.970879	1.43108	1.74109	1.43123	1.47993	0.971007	1.02348	1.94472	1.95593	1.37418	2.06838	1.05561	1.01085	1.62503	1.69073	2.36307	1.66226	1.4888	1.46527	1.74058	1.98873	1.09646	2.34719
GSM1524016	834	1	1.69116	1.51701	1.02382	1.47698	2.60063	1.69663	2.74524	0.942803	1.23517	0.925494	1.74897	1.58293	2.98877	1.22262	1.81783	1.39509	0.990434	1.50487	0.794588	1.86551	0.982272	1.2464	1.09922	1.04195	1.09723	1.60291	1.52743	1.38449	1.70383	1.01737	0.920425	1.85331	2.24679	1.27216	1.81317	1.09394	0.940503	1.6738	0.833775	2.04995	1.71418	1.90865	1.28704	1.86769	2.04248	1.22266	1.98097
GSM1524017	2551	0	1.80095	1.45858	1.03525	1.29519	2.27737	1.46509	1.53276	1.00238	1.39538	0.901246	1.60962	1.11523	2.57539	2.26486	1.78924	1.27491	0.842311	1.43762	0.863524	1.83873	0.781553	1.23616	1.17007	0.980066	0.98747	1.64093	1.52459	1.47767	2.3762	0.962362	0.940852	1.77217	1.97673	1.40353	1.62052	1.10667	0.992236	1.56776	0.916228	1.9244	1.25681	1.58415	1.35435	1.78047	1.84974	1.65659	1.6494
GSM1524018	2543	0	1.74339	1.57736	1.00486	1.38504	2.1442	1.31166	1.66949	0.921238	1.36506	0.827843	1.65049	1.11064	2.68384	1.72764	1.90917	1.31697	0.948847	1.51958	0.859175	1.73405	0.850092	1.26213	1.31634	1.05954	1.03167	1.67198	1.44671	1.44446	2.69504	1.05247	0.869914	1.69669	1.63712	1.28388	2.20541	1.18388	0.791699	1.5096	0.80824	1.96158	1.35244	1.57339	1.39759	1.71003	1.77047	2.43665	1.75246
GSM1524020	2529	0	1.88842	1.51962	0.999252	1.48408	2.24194	1.37568	2.09002	1.02299	1.20655	0.874956	1.48412	1.14379	2.9071	1.56005	1.7158	1.35775	0.902266	1.45849	0.797936	1.81209	0.897071	1.23848	1.30767	1.11903	0.951733	1.54866	1.34142	1.56755	2.10961	0.99434	0.88218	1.94061	1.9741	1.61584	1.89034	0.994449	0.929346	1.45575	1.04844	1.89311	1.37163	1.5254	1.25293	1.64222	1.80034	1.47504	1.8979
GSM1524021	388	1	1.82898	1.52087	1.12895	1.54022	2.41384	1.78327	2.31207	0.994389	1.31093	0.974582	2.04424	1.30679	3.19508	2.03017	1.70464	1.40251	1.15176	1.41402	0.817358	1.99553	1.02524	1.28198	1.19238	1.03327	0.962654	1.40829	1.55665	1.25739	2.3791	0.941756	0.941724	1.93371	2.01197	1.45846	1.70642	1.12058	1.07354	1.70332	1.04169	2.09096	1.38803	1.77103	1.18322	2.0054	2.25996	1.77731	2.09881
GSM1524022	241	1	1.84359	1.57384	1.25393	1.73407	2.39751	1.88429	1.75767	1.02045	1.95053	0.828611	1.5588	1.24257	3.04744	2.39556	1.84949	1.35627	1.09725	1.53236	0.897111	1.94589	1.3759	1.193	1.30468	1.25564	1.07568	1.67278	1.48012	1.81036	1.52719	1.00064	1.01314	2.33406	2.29898	1.814	1.75696	1.07614	1.10152	1.68072	1.12722	1.93469	1.44403	1.84312	1.45924	1.72329	2.18536	1.19793	1.9992
GSM1524023	2515	0	1.67095	1.61801	1.02798	1.67417	2.40754	1.662	1.55632	1.02346	1.40892	1.2526	1.2927	1.18194	2.72716	2.1007	1.63874	1.3017	1.03495	1.5699	0.893837	2.04963	0.810952	1.42491	1.35711	1.00532	1.14435	1.43303	1.58748	1.55196	2.26096	1.00789	0.848662	1.60003	1.75599	1.46269	1.72889	1.12205	0.884761	1.57382	0.996444	1.94835	1.53022	1.50702	1.28191	1.82778	2.12112	1.7823	1.65357
GSM1524025	2455	1	1.61778	1.58416	0.966846	1.50167	2.39893	2.04583	1.41647	1.00269	1.9579	0.94517	1.72414	1.25585	3.06961	2.04267	1.04985	1.44129	0.882644	1.53517	0.892306	1.95159	0.885581	1.28736	1.17633	1.06437	1.08298	1.40149	1.63193	1.4822	2.65373	0.944344	0.893771	1.71171	1.85755	1.86681	1.78286	1.13829	0.976386	1.67196	1.01122	1.81926	1.23616	1.74812	1.2266	2.09406	2.11417	2.02182	1.54155
GSM1524026	2508	0	1.86765	1.71649	1.25596	1.5988	2.48937	2.10872	1.43664	1.03425	1.46928	1.30803	1.60645	1.40345	3.1265	1.53701	1.50837	1.56154	1.21763	1.4717	0.902069	2.00421	1.1188	1.28792	1.15906	1.31789	1.10944	1.49993	1.54709	1.47511	1.56645	0.927081	1.10466	2.31242	2.29748	1.68654	1.58332	1.05081	1.09254	1.76432	0.938084	2.06345	1.60351	1.53878	1.3043	1.53718	2.43504	1.1688	2.24123
GSM1524027	1791	1	1.80441	1.66633	1.06798	1.40605	2.58898	1.58822	1.80479	0.982996	1.42588	1.06944	1.74275	1.336	2.86226	1.0971	1.68683	1.45172	0.968784	1.43446	0.828767	1.9944	0.859357	1.20488	1.26132	1.02956	1.10132	1.60481	1.52537	1.32466	1.89876	1.08119	1.03574	1.82324	2.14079	1.28976	2.17822	1.11429	1.08741	1.5253	1.05648	1.88183	1.43945	1.72752	1.23009	1.80704	2.13706	1.36965	2.05483
GSM1524029	933	1	2.03387	1.68296	1.37506	1.94259	2.60929	2.22882	2.00861	0.985041	2.37608	1.43023	1.85191	1.43597	2.59793	1.30387	2.12648	1.3403	1.40984	1.4146	0.958317	2.15321	1.72135	1.211	1.32208	1.35176	1.07405	2.00177	1.47269	1.69854	1.61969	0.896239	1.06869	2.89354	2.35127	1.79003	1.54102	1.0253	1.15232	1.57853	1.04685	2.03064	1.58625	1.73943	1.39712	1.9097	2.27918	1.31222	2.33371
GSM1524032	2316	1	1.64035	1.63078	1.14323	1.53631	2.06303	1.38707	1.24547	1.05454	1.44937	0.951743	1.57364	1.00352	2.57024	1.73571	1.29304	1.10339	1.18745	1.5339	0.879506	1.89205	0.913923	1.25537	1.58297	1.08502	0.984137	1.56853	1.38581	1.47875	2.41609	0.869376	0.916079	1.92048	1.73472	1.70733	1.87774	1.13566	0.839032	1.62369	1.06758	1.88874	1.07027	1.59342	1.30408	2.2596	1.94928	1.82438	2.08927
GSM1524035	2409	0	1.9393	1.59191	1.18665	1.85456	2.50963	1.81303	2.13875	1.06772	2.20219	0.872943	1.68775	1.17439	2.45422	1.24063	2.09843	1.4741	1.34378	1.42927	0.924183	1.95045	1.53994	1.19619	1.3458	1.32366	1.11364	1.68443	1.56487	1.75146	2.06941	1.08996	0.872216	2.72794	2.387	1.87197	1.58353	0.957337	1.19898	1.72996	1.2671	1.96823	1.61102	1.84095	1.38715	1.77836	2.07468	1.36688	2.18509
GSM1524036	2398	0	1.77701	1.54952	1.02233	1.39203	2.65587	1.92029	1.34982	1.06944	1.48047	0.875854	2.07533	1.41165	2.43999	2.46937	1.83474	1.44723	1.0018	1.49541	0.813279	1.91257	0.891639	1.26231	1.27174	1.13277	1.0939	1.5116	1.7261	1.29601	1.63614	1.05648	0.984995	1.90211	2.47753	1.5769	2.27165	1.03295	0.979837	1.70493	0.9043	1.94171	1.296	1.53423	1.24941	1.49215	1.8262	1.06276	1.67569
GSM1524037	703	1	1.7943	1.64954	1.19172	1.82539	2.46668	1.71506	2.17639	1.06578	1.31808	1.06992	1.8306	1.35806	2.60408	1.4268	1.71291	1.40024	1.11854	1.49288	0.952204	2.00201	1.20649	1.10773	1.25491	1.16332	1.00832	1.48789	1.66485	1.28599	1.5654	0.95276	1.03666	2.05091	2.20985	1.63589	1.92037	1.01306	0.887401	1.59806	1.12901	1.94062	1.62573	1.64195	1.2817	1.66066	2.11101	1.07723	1.87834
GSM1524039	362	1	1.82539	1.73299	1.01154	1.61153	2.29807	1.48316	1.47982	0.915095	1.17376	0.9122	1.65751	1.19334	2.49774	1.31661	1.80009	1.48236	1.79123	1.52444	0.845114	1.83304	0.972633	1.22963	1.09676	1.02983	0.94995	1.53779	1.41784	1.28385	2.23189	0.90143	0.906403	2.21022	2.3482	1.52119	1.72775	0.98833	0.899466	1.64864	1.16992	1.85	1.16546	2.14798	1.14604	1.9726	1.6002	1.56068	2.03899
GSM1524040	1085	1	1.73765	1.6877	1.0028	1.36377	2.21491	1.42824	1.92167	1.04376	1.35868	0.858333	1.68805	1.09495	2.17756	1.74823	1.88017	1.20988	1.04256	1.44123	0.831974	1.82303	1.01686	1.2966	1.28547	1.05259	1.06354	1.52546	1.51195	1.58594	2.18162	0.966614	0.87041	1.83405	1.96474	1.43475	1.94137	1.0321	0.999493	1.5723	0.938449	2.1249	1.38453	1.66241	1.31776	1.66824	1.90465	1.47969	1.67134
GSM1524041	2320	0	1.70323	1.49891	0.997729	1.53521	2.38385	1.53022	1.25394	1.15887	1.2342	1.06859	1.82019	1.15347	2.45945	1.12587	1.24548	1.24926	1.18577	1.46755	0.780722	1.8963	0.901327	1.24615	1.23892	1.16646	1.04608	1.79001	1.57413	1.52716	1.68417	0.89732	1.19519	1.77281	1.87037	1.61286	1.99052	1.09696	0.98163	1.77554	1.0828	1.88438	1.23043	1.4789	1.2068	2.359	1.72216	1.21374	2.16346
GSM1524042	325	1	1.96709	1.55486	1.12755	1.55719	2.44364	1.52312	2.19873	0.995223	1.43062	1.05119	1.54289	1.24136	2.4578	1.18925	1.72107	1.26599	1.17996	1.40278	0.852394	1.91834	1.27228	1.223	1.13065	1.06622	1.05963	1.55111	1.57349	1.29583	1.558	0.887678	1.00156	2.03858	2.26118	1.38366	2.33954	0.991698	1.19801	1.67039	1.1283	2.01508	1.24333	1.58855	1.44963	1.94237	1.54623	1.16437	2.11571
GSM1524043	505	1	1.76718	1.4929	1.06035	1.38472	2.38706	1.52717	1.54413	0.853241	1.35505	0.977344	1.66706	1.20195	2.33442	2.27393	1.70501	1.38014	0.919587	1.52014	0.797754	1.89915	1.01193	1.33277	1.40277	1.06306	1.08115	1.42813	1.49005	1.33092	1.479	0.946106	0.842727	1.56993	2.10659	1.2559	1.78592	1.15763	0.832854	1.62984	1.0563	1.91568	1.44885	1.65076	1.32016	1.85784	1.88129	1.13923	1.71009
GSM1524044	686	1	1.92806	1.57504	1.25138	1.73872	2.66423	2.07166	2.08657	0.908084	1.49299	1.025	1.9366	1.11738	2.52447	2.5476	1.83777	1.40722	1.32917	1.41188	0.847965	2.00745	1.33768	1.31346	1.30501	1.16798	0.921313	1.36662	1.61062	1.4413	1.62642	0.942788	1.01491	2.12389	2.26007	1.5295	1.67925	0.998873	1.37824	1.73454	1.05082	2.07601	1.59478	1.8046	1.22975	1.6906	2.12181	1.23705	1.90044
GSM1524045	2674	0	1.68669	1.66991	1.02052	1.44323	2.68638	2.193	1.41315	0.959924	1.3646	1.16455	1.96528	1.0621	2.71168	2.66928	2.13766	1.66652	0.968457	1.47706	0.830243	1.94613	0.941534	1.2625	1.35264	1.09699	1.08312	1.6175	1.36703	1.42064	2.45	0.924578	1.03249	1.74738	1.98675	1.45265	1.81663	1.06895	0.878025	1.57893	0.922859	1.91859	1.66293	1.64079	1.41353	2.09298	1.84537	1.83315	2.16393
GSM1524046	2641	0	2.05968	1.5863	1.17355	1.54963	2.51529	2.04936	2.17993	0.986991	1.68367	0.948559	1.63606	1.18831	2.46349	1.67254	1.94304	1.42319	1.26298	1.39977	0.818691	1.97389	1.33373	1.19078	1.1606	1.15684	1.02705	1.54121	1.55282	1.37033	2.80211	1.05807	0.907047	2.39559	2.45271	1.70546	1.75747	1.08943	1.07521	1.64748	0.884145	2.09254	1.56133	1.86261	1.27039	1.72723	2.14305	1.93406	2.02783
GSM1524047	2096	0	1.86724	1.69116	1.16648	1.35175	2.55371	1.72134	2.12319	0.948052	1.24589	1.04538	1.95197	1.41901	2.57796	1.58257	2.07168	1.2682	0.90079	1.35058	0.848682	1.99851	0.953571	1.2129	1.19549	1.08475	1.01181	1.65602	1.52432	1.40825	2.8147	1.03676	1.13735	1.77661	2.16735	1.5097	1.77838	1.04328	1.04349	1.50723	0.878221	1.90585	1.64859	1.80164	1.27416	1.72785	2.18416	1.96442	1.7764
GSM1524048	1404	1	1.65414	1.548	1.22181	1.47486	2.88429	1.69707	1.29182	0.99559	1.31797	1.0332	1.64051	1.15416	2.4675	1.6313	1.46069	1.49194	1.1831	1.47847	0.799217	1.91249	0.859138	1.29738	1.5907	1.12127	1.05863	1.7269	1.61572	1.21256	1.64505	1.11159	0.859622	1.93421	2.01782	1.97283	2.01649	1.09072	1.1927	1.72978	1.09135	2.12338	1.7222	1.83846	1.38521	1.78808	1.89048	1.10472	1.75676
GSM1524049	2634	0	1.8405	1.60027	1.28581	1.58238	2.51567	1.8692	1.46114	0.963982	1.34232	0.932742	1.70463	1.14797	2.30114	2.14655	1.79013	1.3482	1.21705	1.51624	0.761634	1.88748	1.06037	1.17606	1.33273	1.33273	1.03614	1.48164	1.46452	1.45214	2.45053	1.06146	0.962693	1.97435	1.95414	2.3219	1.88986	1.16955	1.06745	1.64236	1.18261	1.88898	1.45799	1.30416	1.21503	1.8209	1.69747	1.6321	2.01867
GSM1524050	1714	1	1.79959	1.62117	1.05973	1.51108	2.25776	1.76909	1.96916	0.943239	1.48247	0.866714	1.79439	1.12386	2.17705	1.74952	1.49504	1.14912	0.939562	1.57511	0.810602	2.06192	1.55632	1.22585	1.33945	1.05683	1.11608	1.71498	1.45388	1.4466	3.10431	1.10616	0.866335	1.95472	1.83048	1.65588	1.68396	1.20717	0.930763	1.67197	0.904877	2.06892	1.34988	1.33555	1.22403	1.43913	1.8747	2.23889	1.80994
GSM1524053	2608	0	1.85511	1.52618	0.965051	1.36237	1.89115	1.4075	1.7473	0.877328	1.34901	0.862213	1.34959	0.957486	2.12522	2.37529	1.25252	1.17904	0.899992	1.52292	0.912433	1.88079	0.866486	1.25451	1.39554	1.04355	0.958007	1.96782	1.54999	1.57701	1.49884	0.947995	0.820344	1.83403	1.98817	1.44748	2.20593	1.04447	1.04231	1.66554	0.944335	1.74816	1.36574	1.56319	1.21015	1.25225	1.95759	1.23882	1.71992
GSM1524054	2597	0	1.72788	1.54571	1.10446	1.58129	2.30642	1.58088	1.39098	1.01235	1.3491	0.970195	1.48316	1.13902	2.22027	1.9138	1.54664	1.13668	0.920437	1.38406	0.736163	1.82787	0.872884	1.21227	1.32053	0.965386	1.13812	1.40763	1.37323	1.50137	1.99034	0.910166	0.77032	1.70772	2.02235	1.66839	1.88022	1.10402	0.973499	1.56661	0.951175	1.77885	1.53063	1.52331	1.34471	1.60113	1.86923	1.39356	1.53148
GSM1524056	425	1	1.57729	1.54562	1.09808	1.88844	2.2946	1.45633	1.61741	1.13096	1.36802	1.01087	1.64818	1.18387	2.28324	1.34058	1.50942	1.337	0.827539	1.53798	0.798941	1.97157	1.04687	1.21359	1.45906	0.993974	1.067	1.92065	1.33403	1.40493	1.85795	0.930424	0.771383	1.69009	2.06699	2.0545	2.08224	1.10784	1.07448	1.63771	1.45127	1.7522	1.37342	1.76261	1.26353	1.77654	1.79993	1.3218	2.01293
GSM1524057	478	1	2.30998	1.59744	1.68942	2.15366	2.29683	2.07596	1.21257	1.14751	2.86728	0.938695	1.69144	1.29785	2.77197	1.13761	2.54432	1.62449	1.8087	1.37042	0.952081	2.01399	1.64633	1.26902	1.32948	1.45093	1.22816	2.03133	1.63733	2.26034	1.60247	0.916887	0.955071	2.82643	2.30985	2.06275	1.51633	1.06219	1.35244	1.61646	1.41203	2.0217	1.68978	1.59145	1.63286	2.04199	1.9421	1.12405	2.44573
GSM1524058	2564	0	1.62854	1.73915	1.34741	1.67533	2.30807	1.73879	2.24813	1.05678	1.42972	1.27252	1.46814	1.40834	2.77358	1.55495	1.62975	1.3566	1.09926	1.42904	0.907927	2.23483	1.26627	1.17677	1.33019	1.25287	1.02854	1.24253	1.52581	1.41291	1.63518	0.96966	0.845382	1.95692	2.5547	1.61558	1.73145	0.958546	0.956384	1.80492	0.930041	1.94924	1.4158	2.19098	1.3132	2.01843	2.03776	1.09715	2.11265
GSM1524059	2556	0	1.87096	1.66484	0.994207	1.65827	2.52986	1.83803	1.73205	1.03226	1.86098	1.04558	1.83803	1.07901	2.71581	1.33887	1.85353	1.60519	1.62509	1.4193	0.846458	1.98104	1.11406	1.31997	1.25285	1.20261	1.02844	1.62675	1.68686	1.28059	1.94136	0.972296	1.04044	2.30008	2.37686	1.64771	1.5918	1.04697	0.963635	1.62435	1.08954	2.09778	1.36661	2.18655	1.34096	2.0585	1.81808	1.37371	2.21442
GSM1524060	2545	0	1.74793	1.60385	1.14015	1.56983	2.12075	1.67059	1.3743	1.00204	1.31782	0.922999	1.5037	1.11826	1.99707	1.09302	1.91699	1.18908	0.963225	1.49932	0.792183	2.02264	0.812678	1.32061	1.32257	1.0125	1.05093	1.67202	1.5599	1.28648	1.73747	1.0332	0.981332	1.72741	1.98483	1.93251	1.68935	1.07478	1.05398	1.76437	0.858299	1.98829	1.39074	1.54529	1.43365	1.31635	1.75667	1.29579	2.45016
GSM1524061	2538	0	1.5152	1.54537	1.03683	1.47243	2.37377	1.18214	1.35188	0.936482	1.53589	0.912238	1.33872	1.13619	2.23818	1.85431	1.4065	1.36111	0.742477	1.46255	0.83182	1.75715	0.884532	1.20933	1.41689	1.08171	1.09676	1.5743	1.55738	1.42069	2.62183	1.06999	1.06654	1.26477	1.66034	1.31126	2.24669	1.02052	1.04322	1.51648	1.09351	1.87505	1.5991	1.37356	1.29851	1.90787	1.79361	1.85722	1.33718
GSM1524062	2106	1	2.16993	1.72777	1.37615	2.12372	2.40545	1.83042	1.90306	1.16562	2.86371	1.07649	1.5984	1.25369	2.55228	1.27295	2.19852	1.64846	1.7645	1.36326	0.862855	2.07973	1.83978	1.22916	1.21071	1.60003	1.24971	1.88936	1.55057	2.10599	2.03129	0.962877	1.12118	2.96082	2.44722	2.09924	1.62541	1.0958	1.37932	1.56889	1.29425	2.11652	1.66614	1.73804	1.43924	1.93807	2.34082	1.54412	2.4006
GSM1524068	2786	0	1.66008	1.61603	1.16387	1.38064	2.57953	1.45662	1.41432	0.945034	1.39026	0.973688	1.51545	1.10464	2.67213	2.33155	1.14233	1.35127	0.872234	1.47131	0.814692	2.02239	0.850401	1.16674	1.21588	1.04341	1.01201	1.5926	1.56527	1.18892	2.75229	1.03698	0.843578	1.55783	2.00164	1.69663	2.09856	1.17578	0.889378	1.65637	0.911062	1.70624	1.51441	1.79322	1.26308	1.75143	2.07252	1.99093	1.47648
GSM1524069	2568	1	1.70121	1.53505	1.09977	1.31834	2.33303	1.79494	1.38317	0.97821	1.37246	1.02485	1.52092	1.28604	2.33451	1.71013	1.55982	1.59712	0.886726	1.52786	0.898539	1.99682	0.971258	1.26548	1.43735	1.0083	1.06584	1.57054	1.46416	1.53097	2.58582	1.03176	0.895319	1.75284	1.79598	1.54032	1.88297	1.16047	1.01215	1.54453	0.811037	1.93449	1.60704	1.57656	1.31815	1.2455	2.02659	1.91794	1.43208
GSM1524070	2749	0	1.79242	1.67758	1.02815	1.32146	2.81599	2.16587	1.73643	0.853003	1.27654	1.03464	1.73092	1.17757	2.48736	1.4549	1.76839	1.48437	0.987352	1.46081	0.901598	1.92472	1.10853	1.34304	1.15538	1.0038	0.93499	2.12005	1.44193	1.43536	2.58831	0.887585	1.0471	1.79134	1.81306	1.97158	1.84766	1.01958	0.933991	1.5777	0.825151	2.05448	1.68973	2.18989	1.2643	1.62708	2.23466	1.71071	1.82438
GSM1524071	2723	0	1.71242	1.51475	1.00994	1.59276	2.12256	1.69331	2.41357	0.871132	1.42334	0.977872	1.56149	1.26815	2.58677	2.26246	1.71817	1.26439	0.943738	1.47788	0.855691	2.04668	0.9521	1.25739	1.23832	1.10219	0.94427	1.68971	1.44973	1.64603	2.72248	0.987174	0.809366	1.88009	2.09505	1.67962	2.35122	1.14213	1.02676	1.57055	0.827329	1.98831	1.39116	1.66309	1.30718	1.64408	1.80085	2.0382	1.98572
GSM1524072	1288	1	1.76402	1.56004	1.07708	1.51765	2.10091	1.36986	2.82047	0.978286	1.41641	0.866814	1.41638	1.23693	2.49605	1.30977	1.81949	1.26145	1.00583	1.42839	0.89193	1.8902	1.15239	1.26072	1.18523	1.2115	0.99527	1.78459	1.50368	1.58603	2.41969	1.12779	0.877891	2.07564	2.19444	1.43491	1.8277	1.05403	0.941768	1.55814	1.04724	1.8498	1.22514	1.49539	1.30017	1.67247	1.95185	1.73608	1.93764
[truncated: 183 more columns]
